# Supplementary material for: Genomic Binding Profiling of the Fission Yeast Stress-Activated MAPK Sty1 and the bZIP Transcriptional Activator Atf1 in Response to H2O2
Source: PLoS One. 2010 Jul 16;5(7):e11620. doi: 10.1371/journal.pone.0011620 (PMC2905393; doi:10.1371/journal.pone.0011620)
Supplement: Table S1 — List of Atf1 binding sites identified in cells prior to and after H2O2 treatment. (0.08 MB XLS) [file pone.0011620.s002.xls]

## Sheet: SupTableS1
Supplemental table S1. List of Atf1 binding sites identified in cells prior to or after H2O2 treatment
BS_ID	Chr	Coordinate	Level (-)a	Level (+)b	Typec	Occurrenced	Distance to ORFe	Distance to TSSf	Downstream genes
A_0001	A	59227	1.373	1.285	+	Minor	-145	-145	SPAC977.13c
A_0003	A	81997	1.723	2.297	-/+	Major	-913	-913	SPAC1F8.01|ght3
A_0004	A	90874	1.159	0.463	-	Minor	-638	-638	SPAC1F8.03c|str3
A_0005	A	95494	1.183	1.261	+	Minor	-480	-480	SPAC1F8.05|isp3
A_0008	A	103777	1.874	1.649	-/+	Major	-256	-220	SPAC1F8.07c
A_0009	A	104041	1.874	1.719	-/+	Major	124	124	SPAC1F8.08
A_0010	A	114040	0.597	1.494	+	Minor	-754, -14	-754, 40	SPAC11D3.04c, SPAC11D3.05
A_0012	A	158359	0.859	0.418	-	Minor	-335	-181	SPAC5H10.06c|adh4
A_0019	A	216538	0.784	1.316	+	Minor	79	79	SPAC24B11.09
A_0024	A	252805	0.64	1.049	+	Minor	128	128	SPAC1639.01c
A_0029	A	361111	1.264	1.198	-/+	Major	-172, -420	171, -420	SPAC630.08c|erg25, SPAC630.15
A_0030	A	381505	1.903	2.162	-/+	Major	-1174	-146	SPAC1751.01c
A_0035	A	460243	1.228	0.215	-	Minor	-755	-566	SPAC24H6.13
A_0036	A	461068	0.532	1.225	+	Minor	-845	-641	SPAC24H6.12c|uba3
A_0037	A	478921	2.139	2.123	-/+	Major	-248	-214	SPAC24H6.06|sld3
A_0040	A	518389	0.878	1.547	-/+	Major	29	522	SPAC227.13c|isu1
A_0045	A	577360	1.633	0.752	-	Minor	-695	-136	SPAC13A11.02c|erg11
A_0055	A	870664	1.173	1.977	-/+	Major	-335	-82	SPAC23G3.03|sib2
A_0057	A	959269	1.657	1.204	-/+	Major	-942, -766	-808, -510	SPAC222.09|seb1, SPAC222.08c
A_0060	A	983425	0.636	1.288	+	Minor	-193	17	SPAC821.03c
A_0061	A	987286	1.832	1.638	-/+	Major	-562	-322	SPAC821.04c|cid13
A_0062	A	1027909	0.27	1.564	+	Minor	-381	-381	SPAC139.05
A_0065	A	1073317	0.395	1.182	+	Minor	-191	-191	SPAC1A6.11
A_0070	A	1076716	1.568	1.959	-/+	Major	-121	779	SPAC1A6.04c|plb1
A_0074	A	1083679	1.167	0.549	-	Minor	-608, -173	-548, -173	SPAC1A6.07, SPAC1A6.06c|meu31
A_0080	A	1151923	1.355	1.73	-/+	Major	-696, -119	-696, -119	SPAC56F8.15, SPAC56F8.14c
A_0082	A	1185121	1.353	0.695	-	Minor	157	337	SPAC22A12.15c|bip1
A_0083	A	1189444	1.241	2.337	-/+	Major	-357	-357	SPAC22A12.17c
A_0086	A	1206472	2.065	2.646	-/+	Major	-997	-497	SPAC10F6.01c
A_0087	A	1217032	1.514	2.031	-/+	Major	-113	-105	SPAC10F6.06|vip1
A_0090	A	1234852	1.749	1.05	-/+	Major	-789	-789	SPAC10F6.15
A_0092	A	1238581	1.343	1.556	+	Minor	-289	-289	SPAC10F6.16
A_0097	A	1290853	0.589	1.168	+	Minor	-399	-92	SPAC1565.01
A_0098	A	1314877	0.598	1.064	+	Minor	-436	-436	SPAC6F12.03c|fsv1
A_0101	A	1361638	0.222	1.161	+	Minor	-907	565	SPAC19E9.03|pas1
A_0103	A	1381537	0.842	1.364	+	Minor	-24	-4	SPAC57A10.09c
A_0105	A	1398301	1.236	1.336	+	Minor	-401	-102	SPAC20G8.04c
A_0107	A	1454698	1.795	2.428	-/+	Major	-187	17	SPAC3A12.18|zwf1
A_0114	A	1494331	0.056	0.909	+	Minor	-530, -313	-530, -313	SPAC5D6.12, SPAC5D6.10c
A_0116	A	1527067	0.937	1.216	+	Minor	-941	-939	SPAC57A7.09
A_0119	A	1549969	2.135	2.007	-/+	Major	-138	-81	SPAC167.06c
A_0123	A	1571947	1.808	1.342	-/+	Major	-710	-389	SPAC1705.03c
A_0124	A	1631182	0.261	0.992	+	Minor	-2, -75	-2, -75	SPAP27G11.11c, SPAP27G11.16
A_0128	A	1667647	1.504	3.41	-/+	Major	-398	-102	SPAC343.12|rds1
A_0130	A	1669858	0.58	1.14	+	Minor	81	81	SPAC343.20
A_0132	A	1711966	1.475	1.035	-/+	Major	-825	-825	SPAC664.06|rpl703
A_0142	A	1823440	2.105	2.183	-/+	Major	-274, -506	-37, -506	SPAC1002.13c|psu1, SPAC1002.20
A_0143	A	1829941	2.663	2.087	-/+	Major	-594	-594	SPAC1002.16c
A_0156	A	2143903	0.189	1.555	+	Minor	-635, -965	-69, -965	SPAC23C11.06c, SPAC23C11.07
A_0159	A	2177200	2.557	2.508	-/+	Major	-863	-863	SPAC13F5.03c
A_0165	A	2276728	0.92	1.316	+	Minor	-502, -445	-502, -146	SPAC4G9.11c|cmb1, SPAC4G9.12
A_0169	A	2297980	1.523	1.403	-/+	Major	-250, -973	-38, -896	SPAC13G7.02c|ssa1, SPAC13G7.03
A_0170	A	2327713	1.67	1.726	-/+	Major	-107	-89	SPAC6C3.04|cit1
A_0173	A	2330353	0.851	1.151	+	Minor	-776	-776	SPAC6C3.05
A_0174	A	2381536	0.379	1.121	+	Minor	40	40	SPAC22H10.06c
A_0175	A	2396881	1.508	1.653	-/+	Major	-82	-82	SPAC22H10.12c|gdi1
A_0178	A	2423842	0.904	1.72	+	Minor	-704	-56	SPAC6B12.07c
A_0183	A	2451133	2.16	2.547	-/+	Major	-653	-124	SPAC32A11.02c
A_0186	A	2519212	0.872	1.053	+	Minor	-920	-3	SPAC23H3.13c|gpa2
A_0190	A	2524789	1.767	3.057	-/+	Major	-206	-190	SPAC23H3.15c
A_0191	A	2525812	0.794	1.878	+	Minor	-79	61	SPAC25H1.02|jmj1
A_0192	A	2544358	1.212	1.278	-/+	Major	-966	-478	SPAC4A8.04|isp6
A_0194	A	2625142	1.144	1.818	+	Minor	165	165	SPAC7D4.08
A_0200	A	2706223	1.248	1.098	+	Minor	-643	-346	SPAC644.18c|bet3
A_0203	A	2746483	1.099	0.845	-	Minor	2	20	SPAC6F6.07c|rps13
A_0205	A	2793937	1.231	0.625	-	Minor	-451	-451	SPAC1805.11c|rps2602
A_0207	A	2871850	1.235	-0.018	-	Minor	-779	-653	SPAC8F11.10c|pvg1
A_0208	A	2874721	2.165	2.327	-/+	Major	-495	-212	SPACUNK4.17
A_0211	A	2875909	3.581	3.645	-/+	Major	45	45	SPACUNK4.19
A_0212	A	2876503	1.711	1.649	-/+	Major	-990	-916	SPACUNK4.16c
A_0216	A	2882278	3.658	2.655	-/+	Major	-570	-125	SPACUNK4.15
A_0217	A	2911450	0.414	1.731	+	Minor	-243	-181	SPAC513.02
A_0220	A	2926399	0.453	1.091	+	Minor	24	24	SPAC2E1P3.02c|amt3
A_0224	A	2971411	1.431	0.917	-	Minor	-875	3153	SPAPB24D3.10c|agl1
A_0233	A	3030448	0.621	1.261	+	Minor	-148	-16	SPAC1786.01c
A_0235	A	3051700	1.134	1.094	-/+	Major	-978	-257	SPAC24C9.06c
A_0238	A	3076945	2.885	3.024	-/+	Major	-980, -705	-980, -705	SPAC16A10.01, SPAC24C9.15c|spn5
A_0240	A	3116875	0.757	1.924	+	Minor	-103	-31	SPAC688.04c|gst3
A_0245	A	3241186	1.27	0.736	-	Minor	-275	-82	SPAC6G10.12c|ace2
A_0247	A	3273361	1.17	1.031	-	Minor	-652, -781	-652, -588	SPAC6G9.13c|bqt1, SPAC6G9.14
A_0248	A	3302632	1.622	1.585	-/+	Major	-972	-164	SPAPB1E7.07
A_0249	A	3316030	1.214	0.878	-	Minor	-868	-843	SPAPB1E7.10|rpc17
A_0250	A	3338404	1.155	1.018	-	Minor	-706	-692	SPAC26A3.05|chc1
A_0253	A	3383977	1.422	2.374	-/+	Major	-265	-218	SPAC8E11.02c|rad24
A_0258	A	3415063	1.242	0.666	-	Minor	-425	-290	SPAC3H5.11
A_0261	A	3456478	1.776	1.701	-/+	Major	-769	-203	SPAC3A11.07
A_0264	A	3462121	1.356	0.991	-	Minor	-285, -918	-46, -773	SPAC3A11.06|mvp1, SPAC3A11.05c|kms1
A_0265	A	3478324	3.117	2.737	-/+	Major	-964	-802	SPAC328.03|tps1
A_0273	A	3575740	2.05	1.585	-/+	Major	-76	-76	SPAC17A2.10c
A_0275	A	3577093	2.701	2.974	-/+	Major	10	10	SPAC17A2.11
A_0280	A	3642928	2.653	2.634	-/+	Major	-285	-92	SPAC8C9.03|cgs1
A_0285	A	3665533	1.253	1.125	-/+	Major	-448	-428	SPAC8C9.14|prr1
A_0287	A	3721864	1.45	2	-/+	Major	-131, -619	-131, -581	SPAC15E1.02c, SPAC15E1.03|rpl36a
A_0289	A	3723217	1.625	1.35	-/+	Major	-590	-551	SPAC15E1.04
A_0294	A	3809050	1.386	0.516	-	Minor	-634	-598	SPAC1556.08c
A_0296	A	3821491	1.962	1.813	-/+	Major	-129	-48	SPAC1F12.10c
A_0298	A	3829378	1.8	1.698	-/+	Major	-812	-812	SPAC4H3.03c
A_0302	A	3847066	1.932	1.547	-/+	Major	-547	-434	SPAC4H3.10c|pyk1
A_0310	A	3875149	1.61	1.82	-/+	Major	-493	914	SPAC1071.10c|pma1
A_0313	A	3891187	0.929	0.315	-	Minor	-289	-79	SPAC926.04c|hsp90
A_0322	A	3990253	1.619	1.194	-/+	Major	71	1199	SPAPB15E9.01c
A_0325	A	3992563	1.939	1.246	-/+	Major	-142	-142	SPAPB15E9.02c
A_0328	A	4007776	0.986	0.767	-	Minor	-771	-703	SPAC27E2.03c
A_0331	A	4009987	2.563	2.244	-/+	Major	-192	-192	SPAC27E2.11c
A_0332	A	4011901	1.58	1.997	-/+	Major	-675	-675	SPAC27E2.04c
A_0333	A	4036519	1.168	0.378	-	Minor	-661	-638	SPAC27E2.10c|rfc3
A_0336	A	4060048	0.492	1.745	+	Minor	-965	-773	SPAC19G12.09
A_0344	A	4106347	0.995	1.112	+	Minor	-661, -454	-661, -329	SPAC23A1.16c, SPAC23A1.17
A_0345	A	4139380	2.003	2.35	-/+	Major	-721	-310	SPAC26H5.09c
A_0350	A	4154923	1.092	1.322	+	Minor	-524	-524	SPAC25B8.01|dap1
A_0354	A	4178254	2.581	2.364	-/+	Major	-345	-81	SPAC25B8.12c
A_0358	A	4195414	1.319	0.902	-	Minor	-334	-334	SPAC683.03
A_0359	A	4208218	1.563	0.655	-	Minor	-228	-165	SPAC694.04c
A_0363	A	4253659	1.744	2.255	-/+	Major	-764	-79	SPAC21E11.03c|pcr1
A_0367	A	4362428	1.27	0.054	-	Minor	-612	-213	SPAC23D3.12
A_0368	A	4415162	1.609	1.572	-/+	Major	-359	-359	SPAC29E6.08|tbp1
A_0370	A	4416581	1.428	0.864	-	Minor	-863	-847	SPAC29E6.09
A_0372	A	4433411	1.018	1.22	+	Minor	196	1062	SPAC16.05c|sfp1
A_0374	A	4434764	2.408	2.11	-/+	Major	-71	-71	SPAC9E9.01
A_0376	A	4443080	0.902	1.982	+	Minor	26	26	SPAC9E9.04
A_0378	A	4455818	2.505	2.122	-/+	Major	-770	-223	SPAC9E9.09c
A_0382	A	4531355	1.232	2.021	-/+	Major	-525	964	SPAC27D7.11c
A_0384	A	4542047	0.818	1.583	+	Minor	-481	-59	SPAC637.03
A_0390	A	4722260	0.96	1.052	+	Minor	-732	-524	SPAC17D4.01|pex7
A_0394	A	4791560	2.122	2.194	-/+	Major	-722	-304	SPAC22F8.05
A_0398	A	4874423	0.54	1.293	+	Minor	178	222	SPAC4F10.20|grx1
A_0401	A	4881023	1.503	0.989	-	Minor	-626	-363	SPAC19B12.02c
A_0402	A	4911350	2.304	2.54	-/+	Major	-498, -921	-463, -921	SPAPB8E5.02c|rpn502, SPAPB8E5.03|mae1
A_0407	A	4961576	1.188	1.566	-/+	Major	-799	-637	SPAC1B3.16c|vht1
A_0408	A	5011043	1.111	0.609	-	Minor	-828	-828	SPAC890.06
A_0409	A	5018765	1.676	1.15	-/+	Major	-701	-582	SPAC22E12.01
A_0411	A	5123804	2.218	1.787	-/+	Major	-950	-950	SPAC29A4.12c
A_0414	A	5146178	0.859	1.472	+	Minor	-69	5	SPAC26F1.14c|aif1
A_0416	A	5148224	1.479	1.112	-/+	Major	-694	-593	SPAC26F1.13c
A_0419	A	5160995	0.898	0.984	+	Minor	-491	1784	SPAC26F1.10c|pyp1
A_0421	A	5172083	2.05	2.808	-/+	Major	-258	-59	SPAC26F1.07
A_0423	A	5175020	1.356	0.52	-	Minor	-172	-141	SPAC26F1.06|gpm1
A_0424	A	5178089	0.691	1.188	+	Minor	-210	-203	SPAC26F1.04c|etr1
A_0426	A	5201816	2.306	2.587	-/+	Major	-981	-182	SPAC19D5.01|pyp2
A_0435	A	5314907	1.536	1.157	-/+	Major	69	103	SPAC11E3.15|rpl22
A_0437	A	5320649	2.855	3.476	-/+	Major	-67	-67	SPAP8A3.04c|hsp9
A_0440	A	5388002	1.298	0.279	-	Minor	-591	-372	SPAC3G6.05
A_0442	A	5392061	1.928	2.258	-/+	Major	-823, -186	-823, -61	SPAC3G6.07, SPAC3G6.06c|rad2
A_0444	A	5412389	0.961	0.399	-	Minor	-41	-9	SPAC29B12.03|spd1
A_0445	A	5449151	1.727	2.093	-/+	Major	-540	-540	SPAC1039.02
A_0446	A	5475089	3.258	3.169	-/+	Major	-564	-564	SPAC1039.11c
A_0447	A	5479676	1.808	2.114	-/+	Major	-276	-185	SPAC922.04
A_0449	A	5502050	1.079	1.262	+	Minor	-499	-499	SPAC869.06c
A_0450	A	5517593	1.436	1.586	-/+	Major	-340	-271	SPAC869.02c
A_0451	A	5534654	1.672	1.705	-/+	Major	-518	-518	SPAC186.03
A_0452	B	72502	1.644	2.549	-/+	Major	181	445	SPBPB21E7.08
A_0453	B	75934	-0.121	1.022	+	Minor	-358	-358	SPBPB21E7.09
A_0455	B	93613	1.043	0.765	-	Minor	-773	-773	SPBPB10D8.04c
A_0456	B	95890	1.471	0.742	-	Minor	-423	-423	SPBPB10D8.05c
A_0458	B	98596	1.59	0.861	-	Minor	-436	-436	SPBPB10D8.06c
A_0459	B	101335	1.283	0.838	-	Minor	-251	-251	SPBPB10D8.07c
A_0461	B	107506	1.686	1.991	-/+	Major	-227	-227	SPBC359.02|alr2
A_0466	B	133609	2.51	2.338	-/+	Major	-668	-668	SPBC1683.01
A_0468	B	162517	1.537	1.024	-	Minor	-319	-102	SPBC1683.09c|frp1
A_0471	B	202183	2.924	3.823	-/+	Major	-327	-93	SPBC660.05
A_0473	B	204658	0.683	1.387	+	Minor	33	179	SPBC660.06
A_0474	B	206440	1.582	1.88	-/+	Major	-612	-126	SPBC660.07|ntp1
A_0476	B	230167	2.65	2.696	-/+	Major	-175	-160	SPBC660.16
A_0483	B	292867	1.316	1.489	-/+	Major	-932	-932	SPBC1773.05c|tms1
A_0488	B	352795	1.38	0.786	-	Minor	-845	-845	SPBC1271.09
A_0492	B	377083	0.924	1.861	+	Minor	-270	-123	SPBC106.02c|srx1
A_0493	B	413845	1.078	0.556	-	Minor	181	181	SPBC106.18|rpl2501
A_0502	B	517102	2.104	1.365	-/+	Major	-216	-216	SPBC1685.10|rps27
A_0506	B	525385	3.175	3.748	-/+	Major	-680	-126	SPBC1685.13
A_0511	B	539443	1.041	1.223	+	Minor	49	71	SPBC649.04|uvi15
A_0513	B	576733	2.893	3.011	-/+	Major	-465	-465	SPBC354.11c
A_0517	B	625804	2.108	1.305	-/+	Major	-630	-630	SPBC839.14c
A_0518	B	627520	2.108	2.062	-/+	Major	-55, -484	-26, -466	SPBC839.16, SPBC839.15c|ef1a-c
A_0519	B	641149	0.596	1.214	+	Minor	-511	-138	SPBC947.15c
A_0520	B	657484	0.274	1.384	+	Minor	-399	248	SPBC947.09
A_0521	B	683818	2.171	1.797	-/+	Major	-299	-299	SPBPJ4664.01|dps1
A_0522	B	715333	1.051	1.081	+	Minor	24	70	SPBC119.02|ubc4
A_0523	B	735430	0.691	1.206	+	Minor	38	38	SPBC119.10
A_0525	B	802915	1.211	0.482	-	Minor	-120	-69	SPBC530.06c
A_0530	B	812947	2.962	2.553	-/+	Major	-589	-113	SPBC530.10c|anc1
A_0538	B	888682	1.752	1.965	-/+	Major	-554	-56	SPBC713.11c|pmp3
A_0545	B	1045828	0.702	1.687	+	Minor	-285	-285	SPBC337.08c|ubi4
A_0546	B	1106482	2.026	1.654	-/+	Major	50	59	SPBC1709.05|sks2
A_0550	B	1108627	1.322	0.669	-	Minor	-42	-14	SPBC1709.06|dus2
A_0552	B	1202908	2.882	2.573	-/+	Major	-823	-149	SPBC725.02|mpr1
A_0554	B	1207132	0.508	1.598	+	Minor	116	116	SPBC725.03
A_0556	B	1224919	0.647	1.596	+	Minor	-29	358	SPBC725.10
A_0559	B	1264057	1.25	1.092	-/+	Major	-476	-3	SPBC31A8.01c|cwl1
A_0562	B	1267291	1.038	2.069	+	Minor	-777	-777	SPBC31A8.02
A_0564	B	1269601	1.503	1.218	-/+	Major	-121	1150	SPBC3D6.02|but2
A_0576	B	1365169	1.198	1.187	-/+	Major	35	35	SPBC8D2.04|hht2
A_0581	B	1463740	1.214	1.634	-/+	Major	-560	-130	SPBC32H8.07|git5
A_0583	B	1477072	1.123	1.507	-/+	Major	179	217	SPBC32H8.12c|act1
A_0586	B	1541158	0.402	1.07	+	Minor	-689	267	SPBC83.16c
A_0588	B	1546339	3.106	3.03	-/+	Major	-1296	139	SPBC29B5.01|atf1
A_0592	B	1573531	2.093	1.577	-/+	Major	-597, -970	-591, -781	SPBC27.08c|sua1, SPBC28F2.02|mep33
A_0611	B	1688197	2.828	2.475	-/+	Major	-144	-109	SPBC19C2.07|fba1
A_0615	B	1717336	1.164	0.301	-	Minor	-763	-291	SPBC2F12.11c|rep2
A_0621	B	1742746	1.314	1.197	-/+	Major	-473	-473	SPBC1D7.05|byr2
A_0624	B	1790827	1.188	0.736	-	Minor	-168	-114	SPBC18H10.11c
A_0627	B	1794820	1.305	0.737	-	Minor	-394	-184	SPBC18H10.15|ppk23
A_0629	B	1879927	1.677	1.201	-	Minor	-918	-402	SPBC3H7.03c
A_0631	B	1887748	1.818	2.373	-/+	Major	-773	-119	SPBC3H7.02
A_0638	B	1970380	1.615	1.307	-/+	Major	-508	-242	SPBC1E8.05
A_0644	B	2046478	1.241	0.797	-	Minor	-410	-285	SPBC29A3.05
A_0655	B	2194615	2.298	1.748	-/+	Major	-207	-92	SPBC17G9.11c|pyr1
A_0656	B	2200456	2.225	1.755	-/+	Major	-755	-726	SPBC1815.01|eno101
A_0660	B	2265631	1.685	1.212	-/+	Major	-624	-538	SPBC21H7.06c
A_0662	B	2300578	2.323	2.154	-/+	Major	-307	-179	SPBC16H5.02|pfk1
A_0663	B	2337901	0.565	1.209	+	Minor	-185	-185	SPBC24C6.09c
A_0666	B	2411590	1.821	1.123	-	Minor	-209	-209	SPBC1921.04c
A_0668	B	2472706	1.873	2.001	-/+	Major	-673, -898	-118, -898	SPBC12C2.03c, SPBC12C2.14c
A_0669	B	2502967	1.278	0.825	-	Minor	-359	-266	SPBC365.02c|cox10
A_0670	B	2518114	0.517	1.239	+	Minor	164	583	SPBC365.12c|ish1
A_0673	B	2553523	1.705	2.082	-/+	Major	-498	-256	SPBC29A10.08
A_0676	B	2576425	1.216	0.918	-	Minor	-170	-125	SPBC2G5.01
A_0677	B	2586457	1.1	1.089	-	Minor	-170	-80	SPBC2G5.05
A_0681	B	2641336	0.998	1.02	-/+	Major	-628	-554	SPBC6B1.07|prp1
A_0682	B	2661796	1.325	2.127	-/+	Major	-898	-871	SPBC3E7.02c|hsp16
A_0685	B	2764261	1.82	2.403	-/+	Major	-694	-485	SPBC336.12c|cdc10
A_0687	B	2789638	1.812	2.68	-/+	Major	-114	-114	SPBC32F12.03c|gpx1
A_0690	B	2807359	3.208	3.401	-/+	Major	-252	-252	SPBC32F12.11|tdh1
A_0693	B	2809273	1.617	1.605	-/+	Major	-575	-575	SPBC32F12.15|tfb5
A_0694	B	2826763	2.079	1.988	-/+	Major	-720	-125	SPBC19C7.04c
A_0699	B	2948566	0.6	1.169	+	Minor	-56	-3	SPBC2A9.02
A_0707	B	3116470	1.645	1.82	-/+	Major	-110	25	SPBC1778.10c|ppk21
A_0713	B	3245830	1.179	0.304	-	Minor	-464	-464	SPBC25H2.16c
A_0715	B	3283351	1.09	0.787	-	Minor	-128	-84	SPBC20F10.01|gar1
A_0716	B	3287674	0.755	1.259	+	Minor	-50	-25	SPBC20F10.03
A_0719	B	3359812	1.483	1.75	-/+	Major	59	103	SPBC11C11.06c
A_0724	B	3393901	1.065	1.153	+	Minor	-755	-650	SPBC3B8.03
A_0729	B	3408586	1.744	1.68	-/+	Major	-917	-816	SPBC13A2.04c
A_0731	B	3426967	2.085	2.806	-/+	Major	-579	-216	SPBC4B4.08|ght2
A_0734	B	3493924	0.887	1.108	+	Minor	-567	-466	SPBPB7E8.01
A_0739	B	3507586	0.732	1.071	+	Minor	-302	-100	SPBC1105.02c|lys4
A_0741	B	3514252	1.499	1.259	-/+	Major	-860	-434	SPBC1105.05|exg1
A_0742	B	3529498	1.021	1.745	+	Minor	8, -243	43, -204	SPBC1105.11c|hht3, SPBC1105.12|hhf3
A_0746	B	3532798	3.022	3.261	-/+	Major	-633, -107	-633, -107	SPBC1105.13c, SPBC1105.14|rsv2
A_0747	B	3575467	1.858	1.435	-/+	Major	-539	4	SPBC887.17
A_0749	B	3606949	1.295	0.624	-	Minor	-915	-742	SPBC16D10.06
A_0750	B	3615298	0.933	0.774	-	Minor	-245	-67	SPBC16D10.08c
A_0755	B	3662422	1.187	0.437	-	Minor	-890	-70	SPBP8B7.15c
A_0759	B	3829765	1.955	2.349	-/+	Major	-376	-292	SPBC21C3.19
A_0764	B	3874117	1.763	0.966	-	Minor	-502	-499	SPBC211.02c|cwf3
A_0770	B	4035454	2.925	2.951	-/+	Major	-334	-136	SPBC215.05|gpd1
A_0780	B	4106107	1.165	1.43	-/+	Major	-681	-681	SPBC56F2.06
A_0786	B	4159699	2.085	2.608	-/+	Major	-306	-297	SPBC14F5.04c|pgk1
A_0788	B	4163461	1.906	1.008	-	Minor	91	239	SPBC14F5.05c|sam1
A_0790	B	4184581	2.026	2.172	-/+	Major	-80	9	SPBC14F5.13c
A_0792	B	4265134	0.663	1.21	+	Minor	-399	-84	SPBC16A3.17c
A_0794	B	4285264	1.109	0.77	-	Minor	-686	-622	SPBC16A3.07c|nrm1
A_0796	B	4297606	0.535	1.245	+	Minor	46	214	SPBC16A3.02c
A_0798	B	4411522	2.073	1.846	-/+	Major	-828	-828	SPBC1289.14
A_0801	B	4442443	1.884	2.178	-/+	Major	-686	-686	SPBC8E4.02c
A_0804	B	4447030	1.41	1.374	-/+	Major	-501	-459	SPBP4G3.02|pho1
A_0808	B	4483858	1.101	0.832	-	Minor	-170, -208	-145, -208	SPBPB2B2.10c, SPBPB2B2.11
A_0809	B	4488148	1.204	0.497	-	Minor	-555, -515	-388, -437	SPBPB2B2.13, SPBPB2B2.12c
A_0818	C	48742	2.511	2.196	-/+	Major	-290	-279	SPCC757.03c
A_0821	C	59005	1.68	2.566	-/+	Major	-563	-203	SPCC757.07c|ctt1
A_0823	C	71347	1.243	1.602	-/+	Major	-314	-170	SPCC757.11c
A_0824	C	72700	1.527	1.457	-/+	Major	-757	-181	SPCC757.12
A_0830	C	170842	3.602	3.357	-/+	Major	-2340	-115	SPCC320.03
A_0831	C	173713	1.714	2.437	-/+	Major	-444	-203	SPCC1235.01
A_0833	C	203545	1.414	0.61	-	Minor	-861	-861	SPCC1235.12c|mug146
A_0835	C	229318	2.713	3.042	-/+	Major	-941	-511	SPCC548.06c|ght8
A_0837	C	242122	2.224	2.844	-/+	Major	-937	-937	SPCC794.01c
A_0838	C	250372	0.744	1.308	+	Minor	-201	-201	SPCC794.04c
A_0841	C	265288	1.33	1.613	-/+	Major	-131	-91	SPCC794.08
A_0847	C	277399	2.014	2.977	-/+	Major	-211	-190	SPCC794.12c|mae2
A_0851	C	285319	2.25	2.898	-/+	Major	-871	-302	SPCC553.10
A_0852	C	348415	2.594	2.781	-/+	Major	-731	-124	SPCC736.15
A_0859	C	360361	1.112	1.128	-	Minor	-717	657	SPCC594.02c
A_0860	C	361186	2.219	2.689	-/+	Major	-1476,-144	-102, -144	SPCC594.02c,SPCC594.03
A_0862	C	423457	2.151	1.686	-/+	Major	-752	-610	SPCC306.08c
A_0863	C	430288	1.838	1.774	-/+	Major	-474	-151	SPCC306.11
A_0866	C	472363	0.263	1.132	+	Minor	-318	-70	SPCC364.07
A_0869	C	532456	2.573	3.056	-/+	Major	-840	-59	SPCP31B10.06
A_0875	C	563872	3.182	3.302	-/+	Major	-778	-169	SPCC1672.02c|sap1
A_0876	C	583540	1.557	0.943	-	Minor	-503	-498	SPCC1672.10|mis16
A_0880	C	619147	0.988	1.252	+	Minor	-851	279	SPCC1183.11
A_0881	C	626902	1.421	0.706	-	Minor	-568	-532	SPCC31H12.03c
A_0883	C	656965	1.596	1.033	-	Minor	-647	-443	SPCC16C4.19
A_0886	C	715474	1.792	2.221	-/+	Major	-1490	-82	SPCC18B5.01c
A_0894	C	777349	1.084	0.454	-	Minor	-901	-731	SPCC1020.05
A_0895	C	798832	1.092	0.734	-	Minor	-820	-433	SPCC1393.04|fta4
A_0898	C	862225	3.308	3.09	-/+	Major	-461	-461	SPCC63.14
A_0901	C	867175	0.61	1.187	+	Minor	-795	-795	SPCC16A11.01
A_0902	C	896479	0.504	1.057	+	Minor	31	411	SPCC16A11.15c
A_0905	C	940072	1.748	1.285	-/+	Major	151	170	SPCC24B10.21|tpi1
A_0908	C	950005	1.768	1.272	-/+	Major	-439	-422	SPCPB16A4.03c|ade10
A_0918	C	987196	1.974	1.575	-/+	Major	-535	-535	SPCC1795.06|map2
A_0922	C	1029304	2.318	2.277	-/+	Major	-181	-135	SPCC825.03c|psy1
A_0923	C	1032736	1.893	1.094	-/+	Major	-270	-158	SPCC825.05c
A_0924	C	1048642	0.991	1.008	-	Minor	162	1149	SPCC1259.08
A_0937	C	1266928	1.587	1.868	-/+	Major	-197	-14	SPCC23B6.01c
A_0938	C	1291975	1.702	1.906	-/+	Major	-177	-126	SPCC1322.04
A_0942	C	1301809	2.494	2.967	-/+	Major	-878, -1065	-878, -135	SPCC1322.07c, SPCC1322.08
A_0944	C	1309894	0.97	1.593	+	Minor	138	302	SPCC1322.10
A_0951	C	1355599	0.428	1.251	+	Minor	-113, -701	-26, -522	SPCC338.12, SPCC338.11c|rrg1
A_0952	C	1361011	1.448	0.873	-	Minor	-984	-984	SPCC338.08
A_0956	C	1394011	1.62	1.391	-/+	Major	93	829	SPCC1281.06c
A_0961	C	1412227	1.743	1.934	-/+	Major	-328, -231	-254, -16	SPCC622.09|htb1, SPCC622.08c|hta1
A_0963	C	1421236	2.963	2.17	-/+	Major	-447	-157	SPCC622.12c
A_0965	C	1438132	1.41	0.89	-	Minor	-250	-81	SPCC622.19|jmj4
A_0966	C	1444468	0.928	2.135	+	Minor	-159	-159	SPCC61.03
A_0967	C	1452322	1.47	0.862	-	Minor	-762	690	SPCC11E10.01
A_0969	C	1590955	2.593	2.019	-/+	Major	-378	-346	SPCC13B11.01|adh1
A_0974	C	1677019	1.247	1.701	-/+	Major	-86	-26	SPCC417.05c|chr2
A_0983	C	1705729	1.608	0.988	-	Minor	-904	-278	SPCC191.01
A_0988	C	1721866	1.202	1.326	-/+	Major	62	62	SPCC191.10
A_0990	C	1812682	1.868	2.17	-/+	Major	-74	-59	SPCC285.09c|cgs2
A_0993	C	1842580	0.741	1.312	+	Minor	31	623	SPCC1223.03c|gut2
A_0995	C	1870399	1.227	0.487	-	Minor	-791	-791	SPCC1223.12c|meu10
A_0996	C	1870993	0.948	1.469	+	Minor	-731	-369	SPCC1223.13
A_0997	C	1918876	2.417	1.856	-/+	Major	-380	-380	SPCC74.09
A_0998	C	1939930	1.426	0.61	-	Minor	-328	-181	SPCC74.06|mak3
A_1003	C	2044837	1.444	1.208	-/+	Major	-793	-793	SPCC1739.08c
A_1004	C	2056816	1.551	1.696	-/+	Major	-401	-224	SPCC1739.13|ssa2
A_1007	C	2085790	2.819	2.82	-/+	Major	-199	-91	SPCC576.03c|tpx1
A_1012	C	2113774	2.804	2.466	-/+	Major	-407	-137	SPCC576.17c
A_1014	C	2197264	1.566	0.73	-	Minor	-175	-81	SPCC830.08c
A_1019	C	2423611	2.676	3.037	-/+	Major	-699	-555	SPCC569.05c
Note: a, Atf1 enrichment level in log2 scale in cells prior to (-) or b, after (+) H2O2 treatment; c, binding sites found in cells prior to (-) or after (+) H2O2 stress.
d, major binding sites are those found in both conditions and minor binding sites are those found in either of the two conditions; e, distance to the start codon
of ORF (Woods et al., 2002) in bps; f, distance to the TSS (Lantermann et al., 2010) in bps
