# Supplementary material for: Genomic Binding Profiling of the Fission Yeast Stress-Activated MAPK Sty1 and the bZIP Transcriptional Activator Atf1 in Response to H2O2
Source: PLoS One. 2010 Jul 16;5(7):e11620. doi: 10.1371/journal.pone.0011620 (PMC2905393; doi:10.1371/journal.pone.0011620)
Supplement: Table S2 — List of Pcr1 binding sites identified in cells prior to and after H2O2 treatment. (0.09 MB XLS) [file pone.0011620.s003.xls]

## Sheet: S2_2009v
Supplemental table S2. List of Pcr1 binding sites identified in cells prior to or after H2O2 treatment
BS_ID	Chr	Coordinate	Level (-)a	Level (+)b	Typec	Occurrenced	Distance to ORFe	Distance to TSSf	Downstream genes
P_0001	A	59425	0.637	1.054	Minor	+	-343	-343	SPAC977.13c
P_0005	A	81997	1.994	2.381	Major	-/+	-913	-913	SPAC1F8.01|ght3
P_0006	A	86914	0.051	1.041	Minor	+	-659	-659	SPAC1F8.02c
P_0007	A	90874	0.814	1.519	Minor	+	-638	-638	SPAC1F8.03c|str3
P_0009	A	95428	1.483	1.432	Major	-/+	-546	-546	SPAC1F8.05|isp3
P_00131	A	103678	1.983	2.396	Major	-/+	-157	-121	SPAC1F8.07c
P_00132	A	104041	1.983	2.396	Major	-/+	124	124	SPAC1F8.08
P_0016	A	113974	1.524	1.099	Major	-/+	-688, -80	-688, -26	SPAC11D3.04c, SPAC11D3.05
P_0020	A	216769	1.238	0.896	Major	-/+	178	178	SPAC24B11.09
P_0026	A	360847	1.83	0.928	Minor	-	90	433	SPAC630.08c|erg25
P_0027	A	381505	1.704	2.045	Major	-/+	-1174	-146	SPAC1751.01c
P_00351	A	460408	0.071	1.187	Minor	-	-755	-551	SPAC24H6.12c|uba3
P_00352	A	460408	0.071	1.187	Minor	-	-755	-551	SPAC24H6.12c|uba3
P_0037	A	478921	2.316	2.357	Major	-/+	-248	-214	SPAC24H6.06|sld3
P_0041	A	518323	1.913	1.381	Major	-/+	95	588	SPAC227.13c|isu1
P_0046	A	577294	0.8	1.181	Minor	+	-695	-136	SPAC13A11.02c|erg11
P_0047	A	578020	0.402	1.19	Minor	+	-475	-399	SPAC13A11.03|mcp7
P_0050	A	746353	0.444	1.298	Minor	+	-342	-289	SPAC22G7.06c|ura1
P_0054	A	870433	1.373	1.771	Major	-/+	-566	-313	SPAC23G3.03|sib2
P_0057	A	958873	1.547	1.246	Major	-/+	-546, -1162	-412, -906	SPAC222.09|seb1, SPAC222.08c
P_0061	A	987286	1.63	1.702	Major	-/+	-562	-322	SPAC821.04c|cid13
P_0063	A	1003951	1.496	1.123	Major	-/+	-511	612	SPAC821.10c|sod1
P_0069	A	1076749	2.631	2.595	Major	-/+	-131	769	SPAC1A6.04c|plb1
P_0072	A	1083976	0.718	1.477	Minor	+	-608, -173	-548, -173	SPAC1A6.07, SPAC1A6.06c|meu31
P_0077	A	1151791	0.847	1.748	Minor	+	-564, -251	-564, -251	SPAC56F8.15, SPAC56F8.14c
P_0078	A	1182514	0.535	1.034	Minor	+	-166	-81	SPAC22A12.14c
P_0079	A	1185121	1.016	1.256	Minor	+	157	337	SPAC22A12.15c|bip1
P_0080	A	1189444	1.617	1.288	Major	-/+	-357	-357	SPAC22A12.17c
P_0082	A	1206142	1.079	1.614	Minor	+	-644	-144	SPAC10F6.01c
P_0083	A	1217131	2.129	1.813	Major	-/+	14	22	SPAC10F6.06|vip1
P_0086	A	1234819	1.261	1.115	Major	-/+	-822	-822	SPAC10F6.15
P_0088	A	1238317	0.575	1.659	Minor	+	-553	-553	SPAC10F6.16
P_0092	A	1306495	1.126	0.815	Minor	-	80	80	SPAC1565.08|cdc48
P_0094	A	1381537	0.681	1.035	Minor	+	-24	-4	SPAC57A10.09c
P_0096	A	1454698	2.392	2.038	Major	-/+	-187	17	SPAC3A12.18|zwf1
P_0100	A	1494232	-0.157	1.176	Minor	+	-431, -412	-431, -412	SPAC5D6.12, SPAC5D6.10c
P_0104	A	1549969	2.167	2.365	Major	-/+	-138	-81	SPAC167.06c
P_0109	A	1571716	0.998	2.367	Minor	+	-479	-158	SPAC1705.03c
P_0110	A	1598347	0.313	1.53	Minor	+	-799, -958	-335, -958	SPAC23H4.06|gln1, SPAC23H4.05c
P_0116	A	1667482	3.177	2.241	Major	-/+	-563	-267	SPAC343.12|rds1
P_0120	A	1711207	0.974	0.966	Minor	+	-163, 19	-163, 63	SPAC664.04c|rps1602, SPAC664.05|rpl13
P_0121	A	1712989	1.496	1.297	Major	-/+	171	171	SPAC664.06|rpl703
P_0127	A	1823440	2.11	2.278	Major	-/+	-274, -506	-37, -506	SPAC1002.13c|psu1, SPAC1002.20
P_0129	A	1829974	2.71	2.551	Major	-/+	-627	-627	SPAC1002.16c
P_0130	A	1831789	0.448	0.94	Minor	+	-231, -642	-81, -302	SPAC1002.17c, SPAC1002.18
P_0135	A	1889902	0.188	1.244	Minor	+	-992	-600	SPAPB1A10.14
P_0136	A	1897492	0.676	1.156	Minor	+	-5	5	SPAC140.02|gar2
P_0145	A	2092753	1.022	0.386	Minor	-	164	164	SPAC3C7.13c
P_0150	A	2177101	2.374	2.522	Major	-/+	-764	-764	SPAC13F5.03c
P_0151	A	2178355	0.368	1.13	Minor	+	125	125	SPAC13F5.04c
P_0156	A	2248381	0.869	0.922	Minor	+	76	76	SPAC13D6.02c|byr3
P_0157	A	2276728	0.766	1.13	Minor	+	-502, -445	-502, -146	SPAC4G9.11c|cmb1, SPAC4G9.12
P_0162	A	2298079	1.152	1.883	Major	-/+	-349, -874	-137, -797	SPAC13G7.02c|ssa1, SPAC13G7.03
P_0164	A	2303359	0.328	1.038	Minor	+	-590	-26	SPAC13G7.04c|mac1
P_0165	A	2327713	1.443	1.578	Major	-/+	-936	-918	SPAC6C3.04|cit1
P_0167	A	2396881	1.239	1.534	Major	-/+	-82	-82	SPAC22H10.12c|gdi1
P_0168	A	2415097	0.235	1.06	Minor	+	-17	-17	SPAC6B12.03c
P_0169	A	2423842	1.377	1.45	Major	-/+	-704	-56	SPAC6B12.07c
P_0173	A	2451232	2.561	1.978	Major	-/+	-752	-223	SPAC32A11.02c
P_0174	A	2519212	0.389	1.207	Minor	+	-920	-3	SPAC23H3.13c|gpa2
P_01771	A	2524888	3.005	2.435	Major	-/+	-305	-289	SPAC23H3.15c
P_01772	A	2525812	3.005	2.435	Major	-/+	-79	61	SPAC25H1.02|jmj1
P_0178	A	2544325	0.655	1.428	Minor	+	-999	-511	SPAC4A8.04|isp6
P_0180	A	2625109	1.547	1.535	Major	-/+	198	198	SPAC7D4.08
P_0183	A	2665468	0.497	1.522	Minor	+	-512, -322	-512, -146	SPAC4F8.08, SPAC4F8.07c|hxk2
P_0185	A	2706223	1.179	1.15	Minor	+	-643	-346	SPAC644.18c|bet3
P_0186	A	2716849	1.216	0.413	Minor	-	57	1456	SPAPB2B4.04c
P_0192	A	2872081	0.636	1.53	Minor	+	-779	-653	SPAC8F11.10c|pvg1
P_0195	A	2875249	3.94	2.275	Major	-/+	-613	-330	SPACUNK4.17
P_01961	A	2875645	3.94	3.601	Major	-/+	-217	-217	SPACUNK4.19
P_01962	A	2876503	3.94	3.601	Major	-/+	-990	-916	SPACUNK4.16c
P_0200	A	2882278	3.128	3.833	Major	-/+	-570	-125	SPACUNK4.15
P_0206	A	2971840	1.48	2.174	Major	-/+	-875	3153	SPAPB24D3.10c|agl1
P_0210	A	2993125	0.919	1.377	Minor	+	-347	-290	SPAC31G5.04
P_0213	A	3034276	1.135	0.208	Minor	-	-580	163	SPAC1786.02
P_0215	A	3051172	1.25	1.796	Major	-/+	-402	319	SPAC24C9.06c
P_0221	A	3076879	2.942	3.179	Major	-/+	-914, -771	-914, -771	SPAC16A10.01, SPAC24C9.15c|spn5
P_0223	A	3116842	1.301	0.565	Minor	-	-70	2	SPAC688.04c|gst3
P_0227	A	3237655	1.015	1.04	Minor	+	-677	-366	SPAC6G10.10c
P_0228	A	3241219	0.594	1.893	Minor	+	-275	-82	SPAC6G10.12c|ace2
P_0230	A	3273328	0.928	1.352	Minor	+	-652, -781	-652, -588	SPAC6G9.13c|bqt1, SPAC6G9.14
P_0231	A	3302632	2.023	1.479	Major	-/+	-972	-164	SPAPB1E7.07
P_0232	A	3316030	1.105	1.218	Major	-/+	-868	-843	SPAPB1E7.10|rpc17
P_0234	A	3374770	0.384	1.025	Minor	+	-809	-584	SPAC8E11.10|sou1
P_0235	A	3383944	1.878	2.088	Major	-/+	-298	-251	SPAC8E11.02c|rad24
P_0239	A	3414898	0.595	1.202	Minor	+	-425	-290	SPAC3H5.11
P_0242	A	3456511	1.26	2.257	Major	-/+	-736	-170	SPAC3A11.07
P_0243	A	3462121	0.806	1.284	Minor	+	-285, -918	-46, -773	SPAC3A11.06|mvp1, SPAC3A11.05c|kms1
P_0244	A	3478357	2.86	3.327	Major	-/+	-931	-769	SPAC328.03|tps1
P_0251	A	3575608	0.841	1.863	Minor	+	54	54	SPAC17A2.10c
P_0253	A	3577159	2.682	3.099	Major	-/+	74	74	SPAC17A2.11
P_0257	A	3642895	2.293	2.194	Major	-/+	-318	-125	SPAC8C9.03|cgs1
P_0260	A	3665434	0.567	1.722	Minor	+	-547	-527	SPAC8C9.14|prr1
P_0263	A	3722095	1.56	1.09	Major	-/+	-362, -388	-362, -350	SPAC15E1.02c, SPAC15E1.03|rpl36a
P_0265	A	3723217	1.507	1.639	Major	-/+	-590	-551	SPAC15E1.04
P_0269	A	3821524	1.643	1.907	Major	-/+	-162	-81	SPAC1F12.10c
P_0272	A	3829378	1.569	1.83	Major	-/+	-812	-812	SPAC4H3.03c
P_0276	A	3846769	1.87	1.836	Major	-/+	-250	-137	SPAC4H3.10c|pyk1
P_0283	A	3875545	2.203	1.72	Major	-/+	-889	518	SPAC1071.10c|pma1
P_0292	A	3990253	1.682	1.355	Major	-/+	71	1199	SPAPB15E9.01c
P_0294	A	3992860	3.769	3.915	Major	-/+	-416	-416	SPAPB15E9.02c
P_0298	A	4007776	1.029	1.221	Minor	+	-771	-703	SPAC27E2.03c
P_0301	A	4009987	2.112	2.057	Major	-/+	-192	-192	SPAC27E2.11c
P_0303	A	4011934	0.953	1.477	Minor	+	-708	-708	SPAC27E2.04c
P_0305	A	4059916	1.25	0.705	Minor	-	-310	-118	SPAC19G12.09
P_0310	A	4096843	0.889	0.976	Minor	+	-465	-465	SPAC23A1.11|rpl1602
P_0313	A	4106347	1.023	1.217	Minor	+	-661, -454	-661, -329	SPAC23A1.16c, SPAC23A1.17
P_0314	A	4139644	1.819	2.101	Major	-/+	-985	-574	SPAC26H5.09c
P_0317	A	4154890	1.514	1.234	Major	-/+	-557	-557	SPAC25B8.01|dap1
P_0323	A	4178683	2.597	3.091	Major	-/+	-774	-510	SPAC25B8.12c
P_0327	A	4182610	1.407	0.664	Minor	-	-899	297	SPAC25B8.13c|isp7
P_0329	A	4195282	0.581	1.653	Minor	+	-334	-334	SPAC683.03
P_0331	A	4208317	0.758	1.092	Minor	+	-228	-165	SPAC694.04c
P_0332	A	4226764	0.565	1.157	Minor	+	-192	-192	SPAC1F7.05|cdc22
P_0333	A	4235278	0.332	0.96	Minor	+	-805, -335	-561, 180	SPAC1F7.07c|fip1, SPAC1F7.08|fio1
P_0336	A	4253659	2.571	2.794	Major	-/+	-764	-79	SPAC21E11.03c|pcr1
P_0341	A	4362263	-0.338	1.342	Minor	+	-612	-213	SPAC23D3.12
P_0344	A	4415360	1.7	1.551	Major	-/+	-161	-161	SPAC29E6.08|tbp1
P_0347	A	4433477	1.327	1.063	Major	-/+	130	996	SPAC16.05c|sfp1
P_0349	A	4434764	1.784	2.026	Major	-/+	-71	-71	SPAC9E9.01
P_0352	A	4442915	1.627	1.18	Major	-/+	-137	-137	SPAC9E9.04
P_0357	A	4455752	2.824	3.203	Major	-/+	-681	-134	SPAC9E9.09c
P_0361	A	4527923	0.914	0.816	Minor	+	-370	-170	SPAC27D7.10c
P_0362	A	4531487	0.938	1.604	Minor	+	-657	832	SPAC27D7.11c
P_0363	A	4648868	0.792	1.067	Minor	+	-364	-215	SPAC1635.01
P_0365	A	4721666	0.239	1.129	Minor	+	-573	-201	SPAC1834.11c|sec18
P_0367	A	4722227	0.426	1.1	Minor	+	-765	-557	SPAC17D4.01|pex7
P_0368	A	4787072	0.474	0.987	Minor	+	-815	-815	SPAC22F8.02c|pvg5
P_0371	A	4791560	2.441	2.603	Major	-/+	-722	-304	SPAC22F8.05
P_0375	A	4881056	0.494	1.827	Minor	+	-626	-363	SPAC19B12.02c
P_0377	A	4911548	2.926	2.261	Major	-/+	-696, -723	-661, -723	SPAPB8E5.02c|rpn502, SPAPB8E5.03|mae1
P_0384	A	4961477	0.706	0.969	Minor	+	-700	-538	SPAC1B3.16c|vht1
P_0385	A	5018699	1.156	1.265	Major	-/+	-767	-648	SPAC22E12.01
P_0388	A	5087207	0.805	1.064	Minor	+	-856	-775	SPAC1006.08|etd1
P_0389	A	5123771	1.527	1.847	Major	-/+	-983	-983	SPAC29A4.12c
P_0390	A	5145551	1.959	1.133	Major	-/+	-696	-622	SPAC26F1.14c|aif1
P_0392	A	5148158	1.184	1.136	Major	-/+	-760	-659	SPAC26F1.13c
P_0399	A	5172083	2.362	2.086	Major	-/+	-258	-59	SPAC26F1.07
P_0401	A	5174756	1.752	1.782	Major	-/+	-172	-141	SPAC26F1.06|gpm1
P_0402	A	5178089	0.773	1.052	Minor	+	-210	-203	SPAC26F1.04c|etr1
P_0404	A	5201882	2.733	3.068	Major	-/+	-915	-116	SPAC19D5.01|pyp2
P_0409	A	5274086	1.2	0.539	Minor	-	-59	1028	SPAC2H10.01
P_0413	A	5309165	0.487	1.136	Minor	+	-591	-137	SPAC11E3.13c
P_0415	A	5315006	1.086	1.123	Minor	+	168	202	SPAC11E3.15|rpl22
P_0417	A	5320847	3.896	3.59	Major	-/+	-265	-265	SPAP8A3.04c|hsp9
P_0421	A	5392061	1.955	2.034	Major	-/+	-823, -186	-823, -61	SPAC3G6.07, SPAC3G6.06c|rad2
P_0423	A	5412422	0.394	1.114	Minor	+	-41	-9	SPAC29B12.03|spd1
P_0424	A	5449184	1.936	1.676	Major	-/+	-507	-507	SPAC1039.02
P_0425	A	5475155	3.622	3.093	Major	-/+	-630	-630	SPAC1039.11c
P_0427	A	5479676	2.004	1.992	Major	-/+	-276	-185	SPAC922.04
P_0429	A	5502083	1.156	1.277	Minor	+	-466	-466	SPAC869.06c
P_0430	A	5517560	2.021	1.849	Major	-/+	-373	-304	SPAC869.02c
P_0432	A	5534687	1.355	1.786	Major	-/+	-485	-485	SPAC186.03
P_0435	B	72436	2.409	2.001	Major	-/+	115	379	SPBPB21E7.08
P_0436	B	93613	0.815	1.159	Minor	+	-773	-773	SPBPB10D8.04c
P_0438	B	96022	0.354	1.042	Minor	+	-423	-423	SPBPB10D8.05c
P_0439	B	98794	0.875	1.114	Minor	+	-436	-436	SPBPB10D8.06c
P_0442	B	107473	1.79	1.939	Major	-/+	-260	-260	SPBC359.02|alr2
P_0443	B	113611	0.487	1.052	Minor	+	-586	-434	SPBC359.03c
P_0445	B	133576	2.42	2.126	Major	-/+	-902	-902	SPBC1683.01
P_0451	B	162451	0.7	1.817	Minor	+	-319	-102	SPBC1683.09c|frp1
P_0453	B	202117	3.673	3.452	Major	-/+	-393	-159	SPBC660.05
P_0456	B	204658	1.332	0.88	Minor	-	33	179	SPBC660.06
P_0457	B	206440	1.237	2.014	Minor	+	-612	-126	SPBC660.07|ntp1
P_0461	B	230200	1.973	2.47	Major	-/+	-142	-127	SPBC660.16
P_0470	B	353191	1.367	1.507	Major	-/+	-845	-845	SPBC1271.09
P_0473	B	376720	1.853	1.067	Major	-/+	91	238	SPBC106.02c|srx1
P_0481	B	517135	1.706	1.537	Major	-/+	-183	-183	SPBC1685.10|rps27
P_0487	B	525352	3.809	3.893	Major	-/+	-713	-159	SPBC1685.13
P_0492	B	539410	1.384	1.034	Major	-/+	18	40	SPBC649.04|uvi15
P_0495	B	576766	2.957	3.139	Major	-/+	-498	-498	SPBC354.11c
P_0496	B	578845	1.258	0.71	Minor	-	138	146	SPBC354.12|gpd3
P_0505	B	625837	2.005	1.552	Major	-/+	-663	-663	SPBC839.14c
P_0507	B	627619	2.038	1.908	Major	-/+	-154, -385	-125, -367	SPBC839.16, SPBC839.15c|ef1a-c
P_0508	B	683818	2.142	2.123	Major	-/+	-299	-299	SPBPJ4664.01|dps1
P_0510	B	715234	1.098	1.121	Major	-/+	-73	-27	SPBC119.02|ubc4
P_0513	B	735364	1.281	0.893	Major	-/+	52	52	SPBC119.10
P_0514	B	802948	0.824	1.098	Minor	+	-120	-69	SPBC530.06c
P_0518	B	812947	2.848	2.934	Major	-/+	-589	-113	SPBC530.10c|anc1
P_0525	B	888682	1.705	2.054	Major	-/+	-554	-56	SPBC713.11c|pmp3
P_0528	B	892015	0.028	1.128	Minor	+	-638	-127	SPBC713.12|erg1
P_0532	B	1045828	1.284	1.368	Major	-/+	-285	-285	SPBC337.08c|ubi4
P_0535	B	1106517	1.854	1.552	Major	-/+	85	94	SPBC1709.05|sks2
P_0537	B	1151989	1.563	0.908	Minor	-	-64	743	SPBC409.08
P_0539	B	1202974	2.201	2.21	Major	-/+	-757	-83	SPBC725.02|mpr1
P_0541	B	1207033	1.509	0.967	Minor	-	19	19	SPBC725.03
P_0544	B	1223929	0.203	0.982	Minor	+	-756	-740	SPBC725.09c|hob3
P_0546	B	1224919	1.635	1.168	Major	-/+	-29	358	SPBC725.10
P_05481	B	1267291	3.138	2.946	Major	-/+	-777	-777	SPBC31A8.02
P_05482	B	1268248	3.138	2.946	Major	-/+	178	1449	SPBC3D6.02|but2
P_0561	B	1365301	1.387	0.816	Minor	-	167	167	SPBC8D2.04|hht2
P_0564	B	1463740	1.497	0.992	Minor	-	-560	-130	SPBC32H8.07|git5
P_0566	B	1477105	1.61	1.115	Major	-/+	171	209	SPBC32H8.12c|act1
P_0570	B	1541125	1.143	1.35	Minor	+	-633	323	SPBC83.16c
P_0571	B	1546075	3.301	3.215	Major	-/+	-1332	103	SPBC29B5.01|atf1
P_0576	B	1573531	0.87	2.527	Minor	+	-597, -970	-591, -781	SPBC27.08c|sua1, SPBC28F2.02|mep33
P_0586	B	1655725	0.372	1.221	Minor	+	-195	-186	SPBC21B10.08c
P_0589	B	1688131	2.472	2.472	Major	-/+	-210	-175	SPBC19C2.07|fba1
P_0594	B	1717435	1.121	1.255	Minor	+	-763	-291	SPBC2F12.11c|rep2
P_0599	B	1742779	1.296	1.379	Major	-/+	-506	-506	SPBC1D7.05|byr2
P_0601	B	1790827	0.698	1.121	Minor	+	-168	-114	SPBC18H10.11c
P_0606	B	1879795	1.577	1.052	Major	-/+	-918	-402	SPBC3H7.03c
P_0609	B	1887715	2.078	2.39	Major	-/+	-740	-86	SPBC3H7.02
P_0619	B	1970347	0.718	1.406	Minor	+	-541	-275	SPBC1E8.05
P_0624	B	2046676	1.063	1.119	Minor	+	-410	-285	SPBC29A3.05
P_0630	B	2161483	1.15	1.077	Minor	-	-33	-33	SPBC1711.14|rec15
P_0634	B	2194582	1.888	2.19	Major	-/+	-174	-59	SPBC17G9.11c|pyr1
P_0635	B	2200423	1.856	2.509	Major	-/+	-788	-759	SPBC1815.01|eno101
P_0638	B	2265631	0.973	1.484	Minor	+	-624	-538	SPBC21H7.06c
P_0640	B	2300578	1.747	2.467	Major	-/+	-307	-179	SPBC16H5.02|pfk1
P_0644	B	2411590	0.969	1.271	Minor	+	-209	-209	SPBC1921.04c
P_0647	B	2470132	1.195	1.13	Major	-/+	58	268	SPBC12C2.04
P_0651	B	2472706	1.247	1.573	Minor	+	-673, -898	-118, -898	SPBC12C2.03c, SPBC12C2.14c
P_0652	B	2502901	0.928	1.265	Minor	+	-359	-266	SPBC365.02c|cox10
P_0653	B	2518213	1.562	0.634	Minor	-	65	484	SPBC365.12c|ish1
P_0655	B	2530093	1.303	0.795	Minor	-	-869	404	SPBC365.16
P_0656	B	2553523	1.711	2.036	Major	-/+	-498	-256	SPBC29A10.08
P_0658	B	2586325	1.57	1.11	Major	-/+	-170	-80	SPBC2G5.05
P_0660	B	2590912	0.232	0.991	Minor	+	-456	-55	SPBC2G5.06c|hmt2
P_0661	B	2641072	1.115	1.151	Major	-/+	-892	-818	SPBC6B1.07|prp1
P_0664	B	2661829	1.587	2.138	Major	-/+	-931	-904	SPBC3E7.02c|hsp16
P_0667	B	2705290	1.114	0.746	Minor	-	-207	636	SPBC4F6.09|str1
P_0668	B	2764294	2.414	2.347	Major	-/+	-727	-518	SPBC336.12c|cdc10
P_0672	B	2789341	2.62	2.216	Major	-/+	181	181	SPBC32F12.03c|gpx1
P_0676	B	2807359	3.624	3.629	Major	-/+	-252	-252	SPBC32F12.11|tdh1
P_0677	B	2809339	1.491	1.638	Major	-/+	-510	-510	SPBC32F12.15|tfb5
P_0679	B	2826631	2.282	1.839	Major	-/+	-588	7	SPBC19C7.04c
P_0684	B	2902135	-0.062	0.926	Minor	+	-942	-942	SPBP4H10.15
P_0687	B	2948632	0.832	0.908	Minor	+	10	63	SPBC2A9.02
P_0695	B	3020605	1.18	1.272	Minor	+	-222	-126	SPBC15D4.05
P_0696	B	3116503	1.162	1.851	Major	-/+	-143	-8	SPBC1778.10c|ppk21
P_0706	B	3360373	1.648	1.562	Major	-/+	-500	-456	SPBC11C11.06c
P_0707	B	3362716	0.596	0.946	Minor	+	-142	-113	SPBC11C11.08|srp1
P_0711	B	3393868	1.444	1.227	Major	-/+	-722	-617	SPBC3B8.03
P_0716	B	3408520	1.816	1.654	Major	-/+	-851	-750	SPBC13A2.04c
P_0718	B	3426868	2.827	2.939	Major	-/+	-678	-315	SPBC4B4.08|ght2
P_0721	B	3442972	0.48	1.045	Minor	+	-316, -269	-276, -269	SPBC2G2.04c|mmf1, SPBC2G2.05|rpl1603
P_0722	B	3493924	0.26	0.974	Minor	+	-567	-466	SPBPB7E8.01
P_0727	B	3507784	1.129	1.086	Minor	+	-500	-298	SPBC1105.02c|lys4
P_0728	B	3514252	1.2	2.155	Major	-/+	-860	-434	SPBC1105.05|exg1
P_0730	B	3529564	1.434	1.172	Major	-/+	-58, -177	-23, -138	SPBC1105.11c|hht3, SPBC1105.12|hhf3
P_0734	B	3532831	3.201	3.327	Major	-/+	-666, -74	-666, -74	SPBC1105.13c, SPBC1105.14|rsv2
P_0736	B	3575302	1.464	1.71	Major	-/+	-704	-161	SPBC887.17
P_0738	B	3606949	0.198	1.556	Minor	+	-915	-742	SPBC16D10.06
P_0739	B	3615298	0.554	1.342	Minor	+	-245	-67	SPBC16D10.08c
P_0743	B	3642325	0.122	1.221	Minor	+	-398, -838	-202, -838	SPBP8B7.05c, SPBP8B7.06|rpp201
P_0748	B	3829831	2.148	2.133	Major	-/+	-310	-226	SPBC21C3.19
P_0755	B	3874117	1.031	1.067	Minor	+	-502	-499	SPBC211.02c|cwf3
P_0763	B	4035421	2.943	3.01	Major	-/+	-367	-169	SPBC215.05|gpd1
P_0768	B	4081555	0.19	1.126	Minor	+	-626	-293	SPBC1347.11
P_0769	B	4086439	1.263	1.073	Minor	+	-24	33	SPBC1347.13c
P_0774	B	4106140	0.54	2.008	Minor	+	-714	-714	SPBC56F2.06
P_0779	B	4122838	0.719	1.359	Minor	+	-233	-233	SPBC56F2.03
P_0782	B	4159699	2.39	2.601	Major	-/+	-306	-297	SPBC14F5.04c|pgk1
P_0784	B	4163560	1.4	0.883	Major	-/+	91	239	SPBC14F5.05c|sam1
P_0785	B	4184581	2.026	1.946	Major	-/+	-80	9	SPBC14F5.13c
P_0787	B	4252561	0.472	0.926	Minor	+	-693	-693	SPBC1652.01
P_0791	B	4285330	0.795	1.007	Minor	+	-686	-622	SPBC16A3.07c|nrm1
P_0792	B	4297408	1.27	0.861	Minor	-	-150	18	SPBC16A3.02c
P_0794	B	4411489	1.602	2.143	Major	-/+	-861	-861	SPBC1289.14
P_0797	B	4443235	2.101	2.45	Major	-/+	104	104	SPBC8E4.02c
P_0799	B	4447261	1.322	1.368	Major	-/+	-270	-228	SPBP4G3.02|pho1
P_0801	B	4460494	0.457	1.336	Minor	+	-39	-39	SPBPB2B2.02
P_0802	B	4471615	0.263	1.277	Minor	+	-633	-633	SPBPB2B2.06c
P_0803	B	4483825	0.614	1.51	Minor	+	-170, -208	-145, -208	SPBPB2B2.10c, SPBPB2B2.11
P_0806	B	4487950	0.105	1.442	Minor	+	-555, -515	-388, -437	SPBPB2B2.13, SPBPB2B2.12c
P_0809	C	48742	1.961	2.137	Major	-/+	-290	-279	SPCC757.03c
P_0810	C	58807	2.313	1.733	Major	-/+	-365	-5	SPCC757.07c|ctt1
P_0811	C	71347	1.71	0.894	Minor	-	-314	-170	SPCC757.11c
P_0812	C	72700	0.837	1.303	Minor	+	-757	-181	SPCC757.12
P_0815	C	119560	-0.119	0.869	Minor	+	-690	-588	SPCC330.06c
P_0816	C	171007	3.872	4.043	Major	-/+	-2505	-280	SPCC320.03
P_0820	C	173647	2.079	1.913	Major	-/+	-510	-269	SPCC1235.01
P_0822	C	203545	0.787	1.436	Minor	+	-861	-861	SPCC1235.12c|mug146
P_0825	C	229285	2.607	2.761	Major	-/+	-908	-478	SPCC548.06c|ght8
P_0828	C	242155	1.923	2.306	Major	-/+	-970	-970	SPCC794.01c
P_0829	C	243277	0.066	0.965	Minor	+	-552	-552	SPCC794.02|wtf5
P_0832	C	265222	1.285	1.256	Major	-/+	-197	-157	SPCC794.08
P_0838	C	277300	3.004	2.499	Major	-/+	-112	-91	SPCC794.12c|mae2
P_0842	C	285286	2.506	2.653	Major	-/+	-838	-269	SPCC553.10
P_0843	C	348382	2.659	2.278	Major	-/+	-764	-157	SPCC736.15
P_0850	C	361219	2.346	2.149	Major	-/+	-1509,-111	-135, -111	SPCC594.02c,SPCC594.03
P_0852	C	423424	2.255	1.967	Major	-/+	-719	-577	SPCC306.08c
P_0853	C	430321	1.477	2.055	Major	-/+	-441	-118	SPCC306.11
P_0856	C	532588	2.613	2.609	Major	-/+	-708	73	SPCP31B10.06
P_0860	C	553939	0.752	0.877	Minor	+	-556	-414	SPCC962.05
P_0862	C	563872	2.748	2.957	Major	-/+	-778	-169	SPCC1672.02c|sap1
P_0863	C	583606	1.158	1.075	Minor	+	-503	-498	SPCC1672.10|mis16
P_0865	C	619246	1.65	1.954	Major	-/+	-778	352	SPCC1183.11
P_0868	C	626770	1.103	1.278	Minor	+	-568	-532	SPCC31H12.03c
P_0872	C	715474	2.082	2.363	Major	-/+	-1490	-82	SPCC18B5.01c
P_0875	C	760783	1.557	0.579	Minor	-	45	1798	SPCC1020.10|oca2
P_0878	C	777448	0.828	1.128	Minor	+	-901	-731	SPCC1020.05
P_0882	C	812692	1.183	1.081	Major	-/+	61	1048	SPCC1393.08
P_0884	C	818500	0.813	1.051	Minor	+	65	534	SPCC1393.10|ctr4
P_0886	C	823780	1.248	0.775	Minor	-	125	125	SPCC1393.12
P_0887	C	862225	3.259	3.102	Major	-/+	-461	-461	SPCC63.14
P_0892	C	939247	1.791	1.974	Major	-/+	-672	-653	SPCC24B10.21|tpi1
P_0896	C	949939	1.362	1.764	Major	-/+	-373	-356	SPCPB16A4.03c|ade10
P_0908	C	987295	2.284	2.334	Major	-/+	-634	-634	SPCC1795.06|map2
P_0910	C	1029271	2.28	2.488	Major	-/+	-148	-102	SPCC825.03c|psy1
P_0911	C	1032703	1.109	1.253	Minor	+	-237	-125	SPCC825.05c
P_0927	C	1206934	1.247	0.902	Minor	-	-703	-685	SPCC550.11
P_0928	C	1266928	1.752	1.387	Major	-/+	-197	-14	SPCC23B6.01c
P_0930	C	1291975	2.056	2.112	Major	-/+	-177	-126	SPCC1322.04
P_0934	C	1301776	2.406	2.581	Major	-/+	-845, -1032	-845, -102	SPCC1322.07c, SPCC1322.08
P_0937	C	1309498	0.954	1.177	Minor	+	-256	-92	SPCC1322.10
P_0942	C	1360780	0.95	1.171	Minor	+	-984	-984	SPCC338.08
P_0944	C	1394077	1.889	1.534	Major	-/+	25	761	SPCC1281.06c
P_0950	C	1412260	1.945	1.748	Major	-/+	-361, -198	-287, 17	SPCC622.09|htb1, SPCC622.08c|hta1
P_0952	C	1421269	2.688	2.247	Major	-/+	-480	-190	SPCC622.12c
P_0954	C	1438099	1.041	1.113	Minor	+	-250	-81	SPCC622.19|jmj4
P_0955	C	1444435	1.214	1.118	Minor	-	-192	-192	SPCC61.03
P_0956	C	1452454	1.054	1.208	Minor	+	-762	690	SPCC11E10.01
P_0960	C	1591120	2.191	2.406	Major	-/+	-213	-181	SPCC13B11.01|adh1
P_0965	C	1669792	0.579	1.14	Minor	+	-938	-114	SPCC1902.01|gaf1
P_0966	C	1676953	1.184	1.226	Major	-/+	-20	40	SPCC417.05c|chr2
P_0974	C	1705531	0.561	1.413	Minor	+	-904	-278	SPCC191.01
P_0979	C	1721899	1.044	1.424	Minor	+	71	71	SPCC191.10
P_0980	C	1789054	1.242	1.053	Minor	-	-516	-506	SPCC1442.12
P_0983	C	1812616	1.909	1.9	Major	-/+	-8	7	SPCC285.09c|cgs2
P_0988	C	1870498	0.91	1.553	Minor	+	-791	-791	SPCC1223.12c|meu10
P_0989	C	1870729	1.216	1.616	Minor	+	-995	-633	SPCC1223.13
P_0990	C	1918942	2.111	2.328	Major	-/+	-314	-314	SPCC74.09
P_0991	C	1940095	0.889	0.965	Minor	+	-328	-181	SPCC74.06|mak3
P_0995	C	2011837	0.414	1.149	Minor	+	-979	-654	SPCC1906.01|mpg1
P_0999	C	2044738	0.648	1.197	Minor	+	-694	-694	SPCC1739.08c
P_1000	C	2056915	0.627	1.24	Minor	+	-302	-125	SPCC1739.13|ssa2
P_1004	C	2085790	2.688	2.39	Major	-/+	-199	-91	SPCC576.03c|tpx1
P_1008	C	2113774	2.786	2.842	Major	-/+	-407	-137	SPCC576.17c
P_1010	C	2197264	0.556	1.492	Minor	+	-175	-81	SPCC830.08c
P_1012	C	2353123	0.576	1.037	Minor	+	-940	-566	SPCC70.03c
P_1016	C	2423611	3.309	3.072	Major	-/+	-699	-555	SPCC569.05c
Note: a, Pcr1 enrichment level in log2 scale in cells prior to (-) or b, after (+) H2O2 treatment; c, binding sites found in cells prior to (-) or after (+) H2O2 stress.
d, major binding sites are those found in both conditions and minor binding sites are those found in either of the two conditions; e, distance to the start codon
of ORF (Woods et al., 2002) in bps; f, distance to the TSS (Lantermann et al., 2010) in bps
