# Supplementary material for: Genomic Binding Profiling of the Fission Yeast Stress-Activated MAPK Sty1 and the bZIP Transcriptional Activator Atf1 in Response to H2O2
Source: PLoS One. 2010 Jul 16;5(7):e11620. doi: 10.1371/journal.pone.0011620 (PMC2905393; doi:10.1371/journal.pone.0011620)
Supplement: Table S3 — List of common major Atf1/Pcr1 binding sites. (0.08 MB XLS) [file pone.0011620.s004.xls]

## Sheet: S3_2009v
Supplemental Table S3. List of major Atf1 and/or major Pcr1 binding sites
No	BS_ID	Atf1_BS_ID	Pcr1_BS_ID	Chr	BS coordinate	Atf1 level (ave)a	Atf1 typeb	Pcr1 level (ave)a	Pcr1 typeb	Atf1/Pcr1 typec	Distance to ORFd	Distance to TSSe	Downstream gene	Motif sequencef	Motif coordinateg	PSSM scoreh	Motif FDR <0.05i
1	AP_0005	A_0003	P_0005	A	81997	2.01	Major	2.188	Major	common major	-913	-913	SPAC1F8.01|ght3	tgacga	82036	12.589	+
2	AP_0013	A_0008	P_00131	A	103777	1.762	Major	2.19	Major	common major	-256	-220	SPAC1F8.07c	tgacga	103865	12.589	+
3	AP_0014	A_0009	P_00132	A	104041	1.797	Major	2.19	Major	common major	124	124	SPAC1F8.08	tgactc	104014	7.81588	-
4	AP_0039	A_0030	P_0027	A	381505	2.032	Major	1.874	Major	common major	-1174	-146	SPAC1751.01c	tgacgc	381580	16.6033	+
5	AP_0048	A_0037	P_0037	A	478921	2.131	Major	2.336	Major	common major	-248	-214	SPAC24H6.06|sld3	tgacga	478920	12.589	+
6	AP_0052	A_0040	P_0041	A	518389	1.213	Major	1.647	Major	common major	29	522	SPAC227.13c|isu1	tggcgt	518408	11.7423	-
7	AP_0070	A_0055	P_0054	A	870664	1.575	Major	1.572	Major	common major	-335	-82	SPAC23G3.03|sib2	tgacgg	870668	12.3207	+
8	AP_0073	A_0057	P_0057	A	959269	1.431	Major	1.397	Major	common major	-942, -766	-808, -510	SPAC222.09|seb1, SPAC222.08c	tgacgc	959344	16.6033	+
9	AP_0079	A_0061	P_0061	A	987286	1.735	Major	1.666	Major	common major	-562	-322	SPAC821.04c|cid13	tgacgt	987264	18.9068	+
10	AP_0089	A_0070	P_0069	A	1076716	1.763	Major	2.613	Major	common major	-121	779	SPAC1A6.04c|plb1	tgacgt	1076745	18.9068	+
11	AP_0103	A_0083	P_0080	A	1189444	1.789	Major	1.452	Major	common major	-357	-357	SPAC22A12.17c	tgacgt	1189484	18.9068	+
12	AP_0108	A_0087	P_0083	A	1217032	1.772	Major	1.971	Major	common major	-113	-105	SPAC10F6.06|vip1	tgacga	1217087	12.589	+
13	AP_0111	A_0090	P_0086	A	1234852	1.4	Major	1.188	Major	common major	-789	-789	SPAC10F6.15	tgatgt	1234817	9.94927	-
14	AP_0129	A_0107	P_0096	A	1454698	2.111	Major	2.215	Major	common major	-187	17	SPAC3A12.18|zwf1	tgacgc	1454724	16.6033	+
15	AP_0142	A_0119	P_0104	A	1549969	2.071	Major	2.266	Major	common major	-138	-81	SPAC167.06c	tgacgt	1550013	18.9068	+
16	AP_0153	A_0128	P_0116	A	1667647	2.457	Major	2.709	Major	common major	-398	-102	SPAC343.12|rds1	tgacgt	1667637	18.9068	+
17	AP_0158	A_0132	P_0121	A	1711966	1.255	Major	1.397	Major	common major	-825	-825	SPAC664.06|rpl703	agaagt	1711952	3.62612	-
18	AP_0168	A_0142	P_0127	A	1823440	2.144	Major	2.194	Major	common major	-274, -506	-37, -506	SPAC1002.13c|psu1, SPAC1002.20	tgacgc	1823489	16.6033	+
19	AP_0169	A_0143	P_0129	A	1829941	2.375	Major	2.631	Major	common major	-594	-594	SPAC1002.16c	tgacaa	1829948	4.0881	-
20	AP_0194	A_0159	P_0150	A	2177200	2.533	Major	2.448	Major	common major	-863	-863	SPAC13F5.03c	tgacgc	2177288	16.6033	+
21	AP_0209	A_0169	P_0162	A	2297980	1.463	Major	1.518	Major	common major	-250, -973	-38, -896	SPAC13G7.02c|ssa1, SPAC13G7.03	tgacga	2298073	12.589	+
22	AP_0211	A_0170	P_0165	A	2327713	1.698	Major	1.511	Major	common major	-107	-89	SPAC6C3.04|cit1	tgacgt	2327742	18.9068	+
23	AP_0216	A_0175	P_0167	A	2396881	1.581	Major	1.387	Major	common major	-82	-82	SPAC22H10.12c|gdi1	tgacgt	2396933	18.9068	+
24	AP_0225	A_0183	P_0173	A	2451133	2.354	Major	2.269	Major	common major	-653	-124	SPAC32A11.02c	tgacgt	2451134	18.9068	+
25	AP_0232	A_0190	P_01771	A	2524789	2.412	Major	2.72	Major	common major	-206	-190	SPAC23H3.15c	tgacga	2524750	12.589	+
26	AP_0254	A_0208	P_0195	A	2874721	2.246	Major	3.107	Major	common major	-495	-212	SPACUNK4.17	tgacgc	2874728	16.6033	+
27	AP_0257	A_0211	P_01961	A	2875909	3.613	Major	3.77	Major	common major	45	45	SPACUNK4.19	taacgt	2875959	10.4059	-
28	AP_0258	A_0212	P_01962	A	2876503	1.68	Major	3.77	Major	common major	-990	-916	SPACUNK4.16c	agacgt	2876467	12.2972	+
29	AP_0262	A_0216	P_0200	A	2882278	3.156	Major	3.481	Major	common major	-570	-125	SPACUNK4.15	tgacat	2882242	10.4059	-
30	AP_0286	A_0235	P_0215	A	3051700	1.114	Major	1.523	Major	common major	-978	-257	SPAC24C9.06c	ttacgc	3051737	7.81588	-
31	AP_0291	A_0238	P_0221	A	3076945	2.954	Major	3.06	Major	common major	-980, -705	-980, -705	SPAC16A10.01, SPAC24C9.15c|spn5	tgacgt	3076912	18.9068	+
32	AP_0303	A_0248	P_0231	A	3302632	1.604	Major	1.751	Major	common major	-972	-164	SPAPB1E7.07	tgacat	3302614	10.4059	-
33	AP_0309	A_0253	P_0235	A	3383977	1.898	Major	1.983	Major	common major	-265	-218	SPAC8E11.02c|rad24	tgacgc	3383970	16.6033	+
34	AP_0318	A_0261	P_0242	A	3456478	1.738	Major	1.759	Major	common major	-769	-203	SPAC3A11.07	tgactt	3456476	10.1194	-
35	AP_0322	A_0265	P_0244	A	3478324	2.927	Major	3.094	Major	common major	-964	-802	SPAC328.03|tps1	tgacga	3478386	12.589	+
36	AP_0334	A_0275	P_0253	A	3577093	2.838	Major	2.89	Major	common major	10	10	SPAC17A2.11	tcacgt	3577068	10.3078	-
37	AP_0339	A_0280	P_0257	A	3642928	2.644	Major	2.244	Major	common major	-285	-92	SPAC8C9.03|cgs1	tgacgt	3642968	18.9068	+
38	AP_0347	A_0287	P_0263	A	3721864	1.725	Major	1.325	Major	common major	-131, -619	-131, -581	SPAC15E1.02c, SPAC15E1.03|rpl36a	tgacgt	3721927	18.9068	+
39	AP_0349	A_0289	P_0265	A	3723217	1.488	Major	1.573	Major	common major	-590	-551	SPAC15E1.04	tgactc	3723231	7.81588	-
40	AP_0358	A_0296	P_0269	A	3821491	1.888	Major	1.775	Major	common major	-129	-48	SPAC1F12.10c	cgacgc	3821574	9.89545	-
41	AP_0360	A_0298	P_0272	A	3829378	1.749	Major	1.699	Major	common major	-812	-812	SPAC4H3.03c	tgacat	3829385	10.4059	-
42	AP_0364	A_0302	P_0276	A	3847066	1.74	Major	1.853	Major	common major	-547	-434	SPAC4H3.10c|pyk1	agacgc	3847030	9.9936	-
43	AP_0373	A_0310	P_0283	A	3875149	1.715	Major	1.962	Major	common major	-493	914	SPAC1071.10c|pma1	tctcgt	3875230	3.12512	-
44	AP_0385	A_0322	P_0292	A	3990253	1.406	Major	1.518	Major	common major	71	1199	SPAPB15E9.01c	tgaagt	3990345	10.2358	-
45	AP_0388	A_0325	P_0294	A	3992563	1.592	Major	3.842	Major	common major	-142	-142	SPAPB15E9.02c	tgatgt	3992579	9.94927	-
46	AP_0394	A_0331	P_0301	A	4009987	2.404	Major	2.084	Major	common major	-192	-192	SPAC27E2.11c	tgacgt	4010000	18.9068	+
47	AP_0411	A_0345	P_0314	A	4139380	2.176	Major	1.96	Major	common major	-721	-310	SPAC26H5.09c	ttacgt	4139341	10.1194	-
48	AP_0420	A_0354	P_0323	A	4178254	2.472	Major	2.844	Major	common major	-345	-81	SPAC25B8.12c	tgacgt	4178329	18.9068	+
49	AP_0435	A_0363	P_0336	A	4253659	2	Major	2.682	Major	common major	-764	-79	SPAC21E11.03c|pcr1	tgacat	4253657	10.4059	-
50	AP_0442	A_0368	P_0344	A	4415162	1.591	Major	1.626	Major	common major	-359	-359	SPAC29E6.08|tbp1	tggcga	4415143	5.4245	-
51	AP_0448	A_0374	P_0349	A	4434764	2.259	Major	1.905	Major	common major	-71	-71	SPAC9E9.01	tgacga	4434770	12.589	+
52	AP_0454	A_0378	P_0357	A	4455818	2.313	Major	3.013	Major	common major	-770	-223	SPAC9E9.09c	tgacat	4455851	10.4059	-
53	AP_0478	A_0394	P_0371	A	4791560	2.158	Major	2.522	Major	common major	-722	-304	SPAC22F8.05	tgacgt	4791562	18.9068	+
54	AP_0488	A_0402	P_0377	A	4911350	2.422	Major	2.593	Major	common major	-498, -921	-463, -921	SPAPB8E5.02c|rpn502, SPAPB8E5.03|mae1	tgacct	4911334	10.3078	-
55	AP_0498	A_0409	P_0385	A	5018765	1.413	Major	1.21	Major	common major	-701	-582	SPAC22E12.01	tgacgc	5018809	16.6033	+
56	AP_0501	A_0411	P_0389	A	5123804	2.003	Major	1.687	Major	common major	-950	-950	SPAC29A4.12c	tgacgc	5123890	16.6033	+
57	AP_0506	A_0416	P_0392	A	5148224	1.295	Major	1.16	Major	common major	-694	-593	SPAC26F1.13c	tgaagt	5148191	10.2358	-
58	AP_0512	A_0421	P_0399	A	5172083	2.429	Major	2.224	Major	common major	-258	-59	SPAC26F1.07	tgacgt	5172152	18.9068	+
59	AP_0518	A_0426	P_0404	A	5201816	2.447	Major	2.9	Major	common major	-981	-182	SPAC19D5.01|pyp2	tgacgt	5201875	18.9068	+
60	AP_0536	A_0437	P_0417	A	5320649	3.166	Major	3.743	Major	common major	-67	-67	SPAP8A3.04c|hsp9	tgacgc	5320739	16.6033	+
61	AP_0543	A_0442	P_0421	A	5392061	2.093	Major	1.995	Major	common major	-823, -186	-823, -61	SPAC3G6.07, SPAC3G6.06c|rad2	tgacgt	5392137	18.9068	+
62	AP_0546	A_0445	P_0424	A	5449151	1.91	Major	1.806	Major	common major	-540	-540	SPAC1039.02	tgacat	5449145	10.4059	-
63	AP_0547	A_0446	P_0425	A	5475089	3.213	Major	3.358	Major	common major	-564	-564	SPAC1039.11c	tgacat	5475069	10.4059	-
64	AP_0548	A_0447	P_0427	A	5479676	1.961	Major	1.998	Major	common major	-276	-185	SPAC922.04	tgacac	5479708	8.10238	-
65	AP_0551	A_0450	P_0430	A	5517593	1.511	Major	1.935	Major	common major	-340	-271	SPAC869.02c	cgacgt	5517668	12.199	+
66	AP_0552	A_0451	P_0432	A	5534654	1.688	Major	1.571	Major	common major	-518	-518	SPAC186.03	tgacat	5534658	10.4059	-
67	AP_0554	A_0452	P_0435	B	72502	2.097	Major	2.205	Major	common major	181	445	SPBPB21E7.08	tgacat	72489	10.4059	-
68	AP_0565	A_0461	P_0442	B	107506	1.839	Major	1.865	Major	common major	-227	-227	SPBC359.02|alr2	tgacaa	107508	4.0881	-
69	AP_0572	A_0466	P_0445	B	133609	2.424	Major	2.273	Major	common major	-668	-668	SPBC1683.01	tgacga	133666	12.589	+
70	AP_0578	A_0471	P_0453	B	202183	3.373	Major	3.562	Major	common major	-327	-93	SPBC660.05	tgacgt	202211	18.9068	+
71	AP_0584	A_0476	P_0461	B	230167	2.673	Major	2.222	Major	common major	-175	-160	SPBC660.16	tgacgt	230260	18.9068	+
72	AP_0616	A_0502	P_0481	B	517102	1.734	Major	1.622	Major	common major	-216	-216	SPBC1685.10|rps27	tgacac	517128	8.10238	-
73	AP_0620	A_0506	P_0487	B	525385	3.461	Major	3.851	Major	common major	-680	-126	SPBC1685.13	tgacgc	525443	16.6033	+
74	AP_0628	A_0513	P_0495	B	576733	2.952	Major	3.048	Major	common major	-465	-465	SPBC354.11c	tgacgc	576738	16.6033	+
75	AP_0636	A_0517	P_0505	B	625804	1.706	Major	1.779	Major	common major	-630	-630	SPBC839.14c	tgccgc	625886	9.60894	-
76	AP_0637	A_0518	P_0507	B	627520	2.085	Major	1.973	Major	common major	-55, -484	-26, -466	SPBC839.16, SPBC839.15c|ef1a-c	agacgt	627595	12.2972	+
77	AP_0640	A_0521	P_0508	B	683818	1.984	Major	2.133	Major	common major	-299	-299	SPBPJ4664.01|dps1	tgatgt	683839	9.94927	-
78	AP_0651	A_0530	P_0518	B	812947	2.758	Major	2.891	Major	common major	-589	-113	SPBC530.10c|anc1	ttacgt	812990	10.1194	-
79	AP_0659	A_0538	P_0525	B	888682	1.859	Major	1.88	Major	common major	-554	-56	SPBC713.11c|pmp3	tgacgt	888712	18.9068	+
80	AP_0669	A_0546	P_0535	B	1106482	1.84	Major	1.703	Major	common major	50	59	SPBC1709.05|sks2	tgaagt	1106463	10.2358	-
81	AP_0677	A_0552	P_0539	B	1202908	2.727	Major	2.205	Major	common major	-823	-149	SPBC725.02|mpr1	tgacgc	1202995	16.6033	+
82	AP_0690	A_0564	P_05482	B	1269601	1.361	Major	3.042	Major	common major	-121	1150	SPBC3D6.02|but2	tgactt	1269673	10.1194	-
83	AP_0711	A_0583	P_0566	B	1477072	1.315	Major	1.362	Major	common major	179	217	SPBC32H8.12c|act1	tgacgg	1477160	12.3207	+
84	AP_0716	A_0588	P_0571	B	1546339	3.068	Major	3.258	Major	common major	-1296	139	SPBC29B5.01|atf1	tgacga	1546305	12.589	+
85	AP_0741	A_0611	P_0589	B	1688197	2.651	Major	2.472	Major	common major	-144	-109	SPBC19C2.07|fba1	tgacgt	1688177	18.9068	+
86	AP_0753	A_0621	P_0599	B	1742746	1.255	Major	1.338	Major	common major	-473	-473	SPBC1D7.05|byr2	tgccgt	1742773	11.9125	-
87	AP_0766	A_0631	P_0609	B	1887748	2.096	Major	2.234	Major	common major	-773	-119	SPBC3H7.02	tgacat	1887836	10.4059	-
88	AP_0795	A_0655	P_0634	B	2194615	2.023	Major	2.039	Major	common major	-207	-92	SPBC17G9.11c|pyr1	tgccgt	2194609	11.9125	-
89	AP_0796	A_0656	P_0635	B	2200456	1.99	Major	2.182	Major	common major	-755	-726	SPBC1815.01|eno101	tgacat	2200459	10.4059	-
90	AP_0803	A_0662	P_0640	B	2300578	2.238	Major	2.107	Major	common major	-307	-179	SPBC16H5.02|pfk1	tgacgt	2300620	18.9068	+
91	AP_0821	A_0673	P_0656	B	2553523	1.893	Major	1.874	Major	common major	-498	-256	SPBC29A10.08	tgacga	2553575	12.589	+
92	AP_0830	A_0681	P_0661	B	2641336	1.009	Major	1.133	Major	common major	-628	-554	SPBC6B1.07|prp1	tgatgt	2641325	9.94927	-
93	AP_0831	A_0682	P_0664	B	2661796	1.726	Major	1.863	Major	common major	-898	-871	SPBC3E7.02c|hsp16	tgaggt	2661763	9.96746	-
94	AP_0837	A_0685	P_0668	B	2764261	2.112	Major	2.381	Major	common major	-694	-485	SPBC336.12c|cdc10	taacgt	2764232	10.4059	-
95	AP_0839	A_0687	P_0672	B	2789638	2.246	Major	2.418	Major	common major	-114	-114	SPBC32F12.03c|gpx1	tgacat	2789652	10.4059	-
96	AP_0843	A_0690	P_0676	B	2807359	3.304	Major	3.627	Major	common major	-252	-252	SPBC32F12.11|tdh1	tgactt	2807395	10.1194	-
97	AP_0846	A_0693	P_0677	B	2809273	1.611	Major	1.565	Major	common major	-575	-575	SPBC32F12.15|tfb5	agacgg	2809352	5.711	-
98	AP_0847	A_0694	P_0679	B	2826763	2.033	Major	2.06	Major	common major	-720	-125	SPBC19C7.04c	agacgt	2826838	12.2972	+
99	AP_0865	A_0707	P_0696	B	3116470	1.733	Major	1.507	Major	common major	-110	25	SPBC1778.10c|ppk21	tgacga	3116555	12.589	+
100	AP_0879	A_0719	P_0706	B	3359812	1.617	Major	1.605	Major	common major	59	103	SPBC11C11.06c	tgaagt	3359792	10.2358	-
101	AP_0892	A_0729	P_0716	B	3408586	1.712	Major	1.735	Major	common major	-917	-816	SPBC13A2.04c	taacgt	3408664	10.4059	-
102	AP_0894	A_0731	P_0718	B	3426967	2.446	Major	2.883	Major	common major	-579	-216	SPBC4B4.08|ght2	tgacgt	3427029	18.9068	+
103	AP_0905	A_0741	P_0728	B	3514252	1.379	Major	1.678	Major	common major	-860	-434	SPBC1105.05|exg1	cgacgc	3514323	9.89545	-
104	AP_0910	A_0746	P_0734	B	3532798	3.142	Major	3.264	Major	common major	-633, -107	-633, -107	SPBC1105.13c, SPBC1105.14|rsv2	tgacgt	3532883	18.9068	+
105	AP_0912	A_0747	P_0736	B	3575467	1.646	Major	1.587	Major	common major	-539	4	SPBC887.17	tgtcgc	3575435	9.42059	-
106	AP_0928	A_0759	P_0748	B	3829765	2.152	Major	2.141	Major	common major	-376	-292	SPBC21C3.19	tgaagt	3829799	10.2358	-
107	AP_0940	A_0770	P_0763	B	4035454	2.938	Major	2.977	Major	common major	-334	-136	SPBC215.05|gpd1	tgacgt	4035445	18.9068	+
108	AP_0961	A_0786	P_0782	B	4159699	2.346	Major	2.495	Major	common major	-306	-297	SPBC14F5.04c|pgk1	tgacgt	4159697	18.9068	+
109	AP_0965	A_0790	P_0785	B	4184581	2.099	Major	1.986	Major	common major	-80	9	SPBC14F5.13c	tgacgt	4184664	18.9068	+
110	AP_0975	A_0798	P_0794	B	4411522	1.96	Major	1.872	Major	common major	-828	-828	SPBC1289.14	tgtcgt	4411556	11.7242	-
111	AP_0978	A_0801	P_0797	B	4442443	2.031	Major	2.275	Major	common major	-686	-686	SPBC8E4.02c	tgacgt	4442481	18.9068	+
112	AP_0981	A_0804	P_0799	B	4447030	1.392	Major	1.345	Major	common major	-501	-459	SPBP4G3.02|pho1	agtcgt	4447115	5.1145	-
113	AP_0998	A_0818	P_0809	C	48742	2.354	Major	2.049	Major	common major	-290	-279	SPCC757.03c	tgaagc	48813	7.93222	-
114	AP_1001	A_0821	P_0810	C	59005	2.123	Major	2.023	Major	common major	-563	-203	SPCC757.07c|ctt1	tgatgc	58964	7.64571	-
115	AP_1012	A_0830	P_0816	C	170842	3.479	Major	3.958	Major	common major	-2340	-115	SPCC320.03	tgatgt	170909	9.94927	-
116	AP_1015	A_0831	P_0820	C	173713	2.076	Major	1.996	Major	common major	-444	-203	SPCC1235.01	tgacgc	173785	16.6033	+
117	AP_1020	A_0835	P_0825	C	229318	2.877	Major	2.684	Major	common major	-941	-511	SPCC548.06c|ght8	tgacat	229276	10.4059	-
118	AP_1023	A_0837	P_0828	C	242122	2.534	Major	2.115	Major	common major	-937	-937	SPCC794.01c	tgacgt	242127	18.9068	+
119	AP_1029	A_0841	P_0832	C	265288	1.472	Major	1.27	Major	common major	-131	-91	SPCC794.08	tgacgt	265334	18.9068	+
120	AP_1036	A_0847	P_0838	C	277399	2.496	Major	2.751	Major	common major	-211	-190	SPCC794.12c|mae2	tgacgt	277383	18.9068	+
121	AP_1041	A_0851	P_0842	C	285319	2.574	Major	2.58	Major	common major	-871	-302	SPCC553.10	tgacga	285345	12.589	+
122	AP_1042	A_0852	P_0843	C	348415	2.688	Major	2.468	Major	common major	-731	-124	SPCC736.15	tgacgt	348400	18.9068	+
123	AP_1052	A_0860	P_0850	C	361186	2.454	Major	2.248	Major	common major	-1476, -144	-102, -144	SPCC594.02c, SPCC594.03	taacgt	361139	10.4059	-
124	AP_1054	A_0862	P_0852	C	423457	1.919	Major	2.111	Major	common major	-752	-610	SPCC306.08c	tgaagt	423417	10.2358	-
125	AP_1055	A_0863	P_0853	C	430288	1.806	Major	1.766	Major	common major	-474	-151	SPCC306.11	tgacgc	430268	16.6033	+
126	AP_1062	A_0869	P_0856	C	532456	2.815	Major	2.611	Major	common major	-840	-59	SPCP31B10.06	tgacgt	532537	18.9068	+
127	AP_1070	A_0875	P_0862	C	563872	3.242	Major	2.852	Major	common major	-778	-169	SPCC1672.02c|sap1	tgacat	563843	10.4059	-
128	AP_1082	A_0886	P_0872	C	715474	2.007	Major	2.223	Major	common major	-1490	-82	SPCC18B5.01c	tgacat	715489	10.4059	-
129	AP_1101	A_0898	P_0887	C	862225	3.199	Major	3.18	Major	common major	-461	-461	SPCC63.14	ttacgt	862209	10.1194	-
130	AP_1109	A_0905	P_0892	C	940072	1.517	Major	1.883	Major	common major	151	170	SPCC24B10.21|tpi1	agacgt	940140	12.2972	+
131	AP_1112	A_0908	P_0896	C	950005	1.52	Major	1.563	Major	common major	-439	-422	SPCPB16A4.03c|ade10	tgacta	950011	3.80159	-
132	AP_1123	A_0918	P_0908	C	987196	1.775	Major	2.309	Major	common major	-535	-535	SPCC1795.06|map2	tgtcgt	987199	11.7242	-
133	AP_1127	A_0922	P_0910	C	1029304	2.297	Major	2.384	Major	common major	-181	-135	SPCC825.03c|psy1	tgacgt	1029369	18.9068	+
134	AP_1144	A_0937	P_0928	C	1266928	1.727	Major	1.569	Major	common major	-197	-14	SPCC23B6.01c	tgacgt	1266983	18.9068	+
135	AP_1145	A_0938	P_0930	C	1291975	1.804	Major	2.084	Major	common major	-177	-126	SPCC1322.04	tgacgt	1292046	18.9068	+
136	AP_1149	A_0942	P_0934	C	1301809	2.73	Major	2.493	Major	common major	-878, -1065	-878, -135	SPCC1322.07c, SPCC1322.08	tgacgt	1301883	18.9068	+
137	AP_1165	A_0956	P_0944	C	1394011	1.506	Major	1.711	Major	common major	93	829	SPCC1281.06c	tgtcgt	1394037	11.7242	-
138	AP_1170	A_0961	P_0950	C	1412227	1.839	Major	1.846	Major	common major	-328, -231	-254, -16	SPCC622.09|htb1, SPCC622.08c|hta1	tgacgt	1412272	18.9068	+
139	AP_1172	A_0963	P_0952	C	1421236	2.567	Major	2.467	Major	common major	-447	-157	SPCC622.12c	tgacga	1421221	12.589	+
140	AP_1180	A_0969	P_0960	C	1590955	2.306	Major	2.299	Major	common major	-378	-346	SPCC13B11.01|adh1	cgacgc	1590984	9.89545	-
141	AP_1186	A_0974	P_0966	C	1677019	1.474	Major	1.205	Major	common major	-86	-26	SPCC417.05c|chr2	tgacgt	1677104	18.9068	+
142	AP_1206	A_0990	P_0983	C	1812682	2.019	Major	1.905	Major	common major	-74	-59	SPCC285.09c|cgs2	tgacgt	1812697	18.9068	+
143	AP_1213	A_0997	P_0990	C	1918876	2.136	Major	2.219	Major	common major	-380	-380	SPCC74.09	cgacgt	1918916	12.199	+
144	AP_1229	A_1007	P_1004	C	2085790	2.82	Major	2.539	Major	common major	-199	-91	SPCC576.03c|tpx1	taacgt	2085824	10.4059	-
145	AP_1234	A_1012	P_1008	C	2113774	2.635	Major	2.814	Major	common major	-407	-137	SPCC576.17c	tgccgc	2113775	9.60894	-
146	AP_1244	A_1019	P_1016	C	2423611	2.857	Major	3.19	Major	common major	-699	-555	SPCC569.05c	tgacaa	2423604	4.0881	-
147	AP_0009	A_0005	P_0009	A	95494	1.222	Minor	1.457	Major		-480	-480	SPAC1F8.05|isp3
148	AP_0017	A_0010	P_0016	A	114040	1.045	Minor	1.312	Major		-754, -14	-754, 40	SPAC11D3.04c, SPAC11D3.05
149	AP_0026	A_0019	P_0020	A	216538	1.05	Minor	1.067	Major		79	79	SPAC24B11.09
150	AP_0038	A_0029	P_0026	A	361111	1.231	Major	1.379	Minor		-172, -420	171, -420	SPAC630.08c|erg25, SPAC630.15
151	AP_0080	A_0000	P_0063	A	1003951	1.026		1.31	Major		-511	612	SPAC821.10c|sod1
152	AP_0099	A_0080	P_0077	A	1151923	1.542	Major	1.298	Minor		-696, -119	-696, -119	SPAC56F8.15, SPAC56F8.14c
153	AP_0107	A_0086	P_0082	A	1206472	2.356	Major	1.346	Minor		-997	-497	SPAC10F6.01c
154	AP_0146	A_0123	P_0109	A	1571947	1.575	Major	1.682	Minor		-710	-389	SPAC1705.03c
155	AP_0220	A_0178	P_0169	A	2423842	1.312	Minor	1.413	Major		-704	-56	SPAC6B12.07c
156	AP_0233	A_0191	P_01772	A	2525812	1.336	Minor	2.72	Major		-79	61	SPAC25H1.02|jmj1
157	AP_0234	A_0192	P_0178	A	2544358	1.245	Major	1.041	Minor		-966	-478	SPAC4A8.04|isp6
158	AP_0237	A_0194	P_0180	A	2625142	1.481	Minor	1.541	Major		165	165	SPAC7D4.08
159	AP_0272	A_0224	P_0206	A	2971411	1.174	Minor	1.827	Major		-875	3153	SPAPB24D3.10c|agl1
160	AP_0304	A_0249	P_0232	A	3316030	1.046	Minor	1.161	Major		-868	-843	SPAPB1E7.10|rpc17
161	AP_0332	A_0273	P_0251	A	3575740	1.818	Major	1.352	Minor		-76	-76	SPAC17A2.10c
162	AP_0345	A_0285	P_0260	A	3665533	1.189	Major	1.144	Minor		-448	-428	SPAC8C9.14|prr1
163	AP_0396	A_0332	P_0303	A	4011901	1.789	Major	1.215	Minor		-675	-675	SPAC27E2.04c
164	AP_0416	A_0350	P_0317	A	4154923	1.207	Minor	1.374	Major		-524	-524	SPAC25B8.01|dap1
165	AP_0446	A_0372	P_0347	A	4433411	1.119	Minor	1.195	Major		196	1062	SPAC16.05c|sfp1
166	AP_0450	A_0376	P_0352	A	4443080	1.442	Minor	1.403	Major		26	26	SPAC9E9.04
167	AP_0461	A_0382	P_0362	A	4531355	1.626	Major	1.271	Minor		-525	964	SPAC27D7.11c
168	AP_0496	A_0407	P_0384	A	4961576	1.377	Major	0.837	Minor		-799	-637	SPAC1B3.16c|vht1
169	AP_0504	A_0414	P_0390	A	5146178	1.165	Minor	1.546	Major		-69	5	SPAC26F1.14c|aif1
170	AP_0514	A_0423	P_0401	A	5175020	0.938	Minor	1.767	Major		-172	-141	SPAC26F1.06|gpm1
171	AP_0533	A_0435	P_0415	A	5314907	1.347	Major	1.105	Minor		69	103	SPAC11E3.15|rpl22
172	AP_0581	A_0474	P_0457	B	206440	1.731	Major	1.625	Minor		-612	-126	SPBC660.07|ntp1
173	AP_0593	A_0483	P_0000	B	292867	1.402	Major	0.859			-932	-932	SPBC1773.05c|tms1
174	AP_0599	A_0488	P_0470	B	352795	1.083	Minor	1.437	Major		-845	-845	SPBC1271.09
175	AP_0604	A_0492	P_0473	B	377083	1.393	Minor	1.46	Major		-270	-123	SPBC106.02c|srx1
176	AP_0625	A_0511	P_0492	B	539443	1.132	Minor	1.209	Major		49	71	SPBC649.04|uvi15
177	AP_0642	A_0522	P_0510	B	715333	1.066	Minor	1.11	Major		24	70	SPBC119.02|ubc4
178	AP_0644	A_0523	P_0513	B	735430	0.949	Minor	1.087	Major		38	38	SPBC119.10
179	AP_0668	A_0545	P_0532	B	1045828	1.195	Minor	1.326	Major		-285	-285	SPBC337.08c|ubi4
180	AP_0682	A_0556	P_0546	B	1224919	1.122	Minor	1.402	Major		-29	358	SPBC725.10
181	AP_0685	A_0559	P_0000	B	1264057	1.171	Major	0.771			-476	-3	SPBC31A8.01c|cwl1
182	AP_0688	A_0562	P_05481	B	1267291	1.554	Minor	3.042	Major		-777	-777	SPBC31A8.02
183	AP_0703	A_0576	P_0561	B	1365169	1.192	Major	1.101	Minor		35	35	SPBC8D2.04|hht2
184	AP_0708	A_0581	P_0564	B	1463740	1.424	Major	1.245	Minor		-560	-130	SPBC32H8.07|git5
185	AP_0721	A_0592	P_0576	B	1573531	1.835	Major	1.698	Minor		-597, -970	-591, -781	SPBC27.08c|sua1, SPBC28F2.02|mep33
186	AP_0763	A_0629	P_0606	B	1879927	1.439	Minor	1.314	Major		-918	-402	SPBC3H7.03c
187	AP_0774	A_0638	P_0619	B	1970380	1.461	Major	1.062	Minor		-508	-242	SPBC1E8.05
188	AP_0801	A_0660	P_0638	B	2265631	1.449	Major	1.228	Minor		-624	-538	SPBC21H7.06c
189	AP_0811	A_0000	P_0647	B	2470132	0.885		1.163	Major		58	268	SPBC12C2.04
190	AP_0815	A_0668	P_0651	B	2472706	1.937	Major	1.41	Minor		-673, -898	-118, -898	SPBC12C2.03c, SPBC12C2.14c
191	AP_0825	A_0677	P_0658	B	2586457	1.095	Minor	1.34	Major		-170	-80	SPBC2G5.05
192	AP_0886	A_0724	P_0711	B	3393901	1.109	Minor	1.335	Major		-755	-650	SPBC3B8.03
193	AP_0906	A_0742	P_0730	B	3529498	1.383	Minor	1.303	Major		8, -243	43, -204	SPBC1105.11c|hht3, SPBC1105.12|hhf3
194	AP_0953	A_0780	P_0774	B	4106107	1.297	Major	1.274	Minor		-681	-681	SPBC56F2.06
195	AP_0963	A_0788	P_0784	B	4163461	1.457	Minor	1.142	Major		91	239	SPBC14F5.05c|sam1
196	AP_1003	A_0823	P_0811	C	71347	1.422	Major	1.302	Minor		-314	-170	SPCC757.11c
197	AP_1004	A_0824	P_0812	C	72700	1.492	Major	1.07	Minor		-757	-181	SPCC757.12
198	AP_1075	A_0880	P_0865	C	619147	1.12	Minor	1.802	Major		-851	279	SPCC1183.11
199	AP_1096	A_0000	P_0882	C	812692	1.067		1.132	Major		61	1048	SPCC1393.08
200	AP_1128	A_0923	P_0911	C	1032736	1.494	Major	1.181	Minor		-270	-158	SPCC825.05c
201	AP_1202	A_0988	P_0979	C	1721866	1.264	Major	1.234	Minor		62	62	SPCC191.10
202	AP_1223	A_1003	P_0999	C	2044837	1.326	Major	0.923	Minor		-793	-793	SPCC1739.08c
203	AP_1224	A_1004	P_1000	C	2056816	1.624	Major	0.933	Minor		-401	-224	SPCC1739.13|ssa2
Note: a, average level in cells prior to and after H2O2 treatment; b, majorbinding sites are the overlapping binding sites before and after H2O2 stress;
c, common major binding sites are overlapping major Atf1 and major Pcr1 binding sites; d, distance to ORF indicates the distance between the binding site
and the start codon of ORF; e, distance to TSS indicates the distance between the binding site and the TSS; f, motif sequence indicates the potential Atf1/Pcr1
binding sequences; g, motif coordinate indicates the position of the motif; h, PSSM score indicates the motif score; i, motifs whose FDR is less than 0.05 is
indicated by the plus sign (+). FDR is calculated based on the set of randomly selected promoter sequences.
