# Supplementary material for: Genomic Binding Profiling of the Fission Yeast Stress-Activated MAPK Sty1 and the bZIP Transcriptional Activator Atf1 in Response to H2O2
Source: PLoS One. 2010 Jul 16;5(7):e11620. doi: 10.1371/journal.pone.0011620 (PMC2905393; doi:10.1371/journal.pone.0011620)
Supplement: Table S4 — List of the Atf1/Pcr1-bound genes. (0.06 MB XLS) [file pone.0011620.s005.xls]

## Sheet: Sheet1
Supplemental Table S4. List of the Atf1/Pcr1-bound genes
No.	Gene name	BS_ID	Atf1 levela	Pcr1 levelb	A/P Rankc	H2O2 responsed	Resp. dep.e	CESR gene (conserved)f	Sty1_ID	Sty1 binding typeg	Product
1	SPAC1F8.01|ght3	AP_0005	2.00962	2.18766	72						hexose transporter Ght3
2	SPAC1F8.07c	AP_0013	1.76183	2.1895	88				S_0007	Major	pyruvate decarboxylase (predicted)
3	SPAC1F8.08	AP_0014	1.7965	2.1895	86	Induced			S_0007	Major	sequence orphan
4	SPAC1751.01c|gti1	AP_0039	2.03228	1.87439	90	Induced	A/P		S_0029	Major	ABC1 kinase family protein
5	SPAC24H6.06|sld3	AP_0048	2.13117	2.33634	58						DNA replication pre-initiation complex subunit Sld3
6	SPAC227.13c|isu1	AP_0052	1.21267	1.64728	134				S_0040	Major	mitochondrial iron-sulfur cluster assembly scaffold protein Isu1
7	SPAC23G3.03|sib2	AP_0070	1.57495	1.57222	126	Induced	P		S_0056	Minor	ornithine N5 monooxygenase (predicted)
8	SPAC222.08c	AP_0073	1.4305	1.39677	135				S_0059	Major	imidazoleglycerol-phosphate synthase (predicted)
9	SPAC222.09|seb1	AP_0073	1.4305	1.39677	135		A/P		S_0059	Major	RNA-binding protein Seb1
10	SPAC821.04c|cid13	AP_0079	1.73533	1.66611	112	Induced			S_0064	Major	poly(A) polymerase Cid13
11	SPAC1A6.04c|plb1	AP_0089	1.76328	2.61256	61				S_0073	Major	phospholipase B homolog Plb1
12	SPAC22A12.17c	AP_0103	1.78889	1.45222	118	Induced	A/P	Induced			short chain dehydrogenase (predicted)
13	SPAC10F6.06|vip1	AP_0108	1.77228	1.97078	95	Induced	A	Induced	S_0088	Minor	RNA-binding protein Vip1
14	SPAC10F6.15	AP_0111	1.39977	1.18822	144						S. pombe specific UPF0300 family protein 1
15	SPAC3A12.18|zwf1	AP_0129	2.11128	2.21495	67	Induced		Induced	S_0103	Major	glucose-6-phosphate 1-dehydrogenase (predicted)
16	SPAC167.06c	AP_0142	2.07106	2.26606	65	Induced	A/P	Induced			sequence orphan
17	SPAC343.12|rds1	AP_0153	2.45689	2.70894	33	Induced	P	Induced	S_0131	Major	conserved fungal protein
18	SPAC664.06|rpl703	AP_0158	1.25473	1.39667	140	Repressed		Repressed	S_0137	Minor	60S ribosomal protein L7
19	SPAC1002.20	AP_0168	2.14411	2.194	64				S_0145	Major	sequence orphan
20	SPAC1002.13c|psu1	AP_0168	2.14411	2.194	64	Repressed	P	Repressed	S_0145	Major	beta-glucosidase Psu1 (predicted)
21	SPAC1002.16c	AP_0169	2.37484	2.63077	40				S_0146	Major	nicotinic acid plasma membrane transporter (predicted)
22	SPAC13F5.03c	AP_0194	2.53294	2.44822	41	Induced	A/P		S_0174	Major	mitochondrial glycerol dehydrogenase Gld1
23	SPAC13G7.03	AP_0209	1.46322	1.51755	131	Induced			S_0186	Major	up-frameshift suppressor3 family
24	SPAC13G7.02c|ssa1	AP_0209	1.46322	1.51755	131	Induced			S_0186	Major	heat shock protein Ssa1 (predicted)
25	SPAC6C3.04|cit1	AP_0211	1.69822	1.51061	124	Induced					citrate synthase (predicted)
26	SPAC22H10.12c|gdi1	AP_0216	1.58072	1.38655	132				S_0187	Major	GDP dissociation inhibitor Gdi1 (predicted)
27	SPAC32A11.02c	AP_0225	2.35361	2.26933	54	Induced	A/P		S_0192	Major	conserved fungal protein
28	SPAC23H3.15c	AP_0232	2.41206	2.71978	36	Induced	A/P		S_0196	Major	sequence orphan
29	SPACUNK4.17	AP_0254	2.24606	3.10745	26	Induced	A/P	Induced	S_0217	Major	NAD binding dehydrogenase family protein
30	SPACUNK4.19	AP_0257	3.61294	3.77028	2	Induced	A		S_0218	Major	sequence orphan
31	SPACUNK4.16c	AP_0258	1.67983	3.77028	21	Induced		Induced	S_0220	Major	alpha,alpha-trehalose-phosphate synthase (predicted)
32	SPACUNK4.15	AP_0262	3.15645	3.4805	7	Induced	A/P	Induced	S_0221	Major	2',3'-cyclic-nucleotide 3'-phosphodiesterase (predicted)
33	SPAC24C9.06c	AP_0286	1.11428	1.523	141				S_0248	Minor	aconitate hydratase
34	SPAC16A10.01	AP_0291	2.95439	3.06022	15	Induced	A	Induced	S_0252	Major	DUF1212 family protein
35	SPAC24C9.15c|spn5	AP_0291	2.95439	3.06022	15				S_0252	Major	septin Spn5
36	SPAPB1E7.07	AP_0303	1.60366	1.75078	115	Repressed			S_0261	Major	glutamate synthase Glt1 (predicted)
37	SPAC8E11.02c|rad24	AP_0309	1.89827	1.98306	92				S_0269	Major	14-3-3 protein Rad24
38	SPAC3A11.07	AP_0318	1.73833	1.7585	107		P		S_0275	Major	NADH dehydrogenase
39	SPAC328.03|tps1	AP_0322	2.92722	3.0935	14	Induced		Induced	S_0276	Major	alpha,alpha-trehalose-phosphate synthase [UDP-forming]
40	SPAC17A2.11	AP_0334	2.83777	2.89023	18				S_0285	Major	sequence orphan
41	SPAC8C9.03|cgs1	AP_0339	2.64356	2.24378	44	Induced	A/P	Induced	S_0292	Major	cAMP-dependent protein kinase regulatory subunit Cgs1
42	SPAC15E1.03|rpl36a	AP_0347	1.72467	1.32544	130						60S ribosomal protein L36/L42
43	SPAC15E1.02c	AP_0347	1.72467	1.32544	130	Induced	A/P	Induced			DUF1761 family protein
44	SPAC15E1.04	AP_0349	1.48767	1.57327	128				S_0302	Major	thymidylate synthase (predicted)
45	SPAC1F12.10c	AP_0358	1.88756	1.77478	102	Induced	A				NADPH-hemoprotein reductase (predicted)
46	SPAC4H3.03c	AP_0360	1.74873	1.69944	109	Induced	A/P	Induced			glucan 1,4-alpha-glucosidase (predicted)
47	SPAC4H3.10c|pyk1	AP_0364	1.73955	1.85289	103				S_0317	Major	pyruvate kinase (predicted)
48	SPAC1071.10c|pma1	AP_0373	1.71505	1.96178	101						P-type proton ATPase Pma1
49	SPAPB15E9.01c	AP_0385	1.40612	1.51833	133	Repressed			S_0347	Major	sequence orphan
50	SPAPB15E9.02c	AP_0388	1.59212	3.84162	23						dubious
51	SPAC27E2.11c	AP_0394	2.4035	2.08439	57	Repressed			S_0353	Major	sequence orphan
52	SPAC26H5.09c	AP_0411	2.17639	1.95962	76	Induced	A/P		S_0363	Major	GFO/IDH/MocA family oxidoreductase
53	SPAC25B8.12c	AP_0420	2.47206	2.84411	30		A		S_0371	Major	nucleotide-sugar phosphatase (predicted)
54	SPAC21E11.03c|pcr1	AP_0435	1.99972	2.68239	48	Induced	A/P	Induced	S_0382	Minor	transcription factor Pcr1
55	SPAC29E6.08|tbp1	AP_0442	1.59089	1.62567	123				S_0387	Major	TATA-binding protein (TBP)
56	SPAC9E9.01	AP_0448	2.25906	1.90494	74						dubious
57	SPAC9E9.09c	AP_0454	2.31317	3.01311	29	Repressed					aldehyde dehydrogenase (predicted)
58	SPAC22F8.05	AP_0478	2.15806	2.52227	50	Induced	A/P	Induced	S_0414	Major	alpha,alpha-trehalose-phosphate synthase (predicted)
59	SPAPB8E5.02c|rpn502	AP_0488	2.42178	2.59328	39				S_0419	Major	19S proteasome regulatory subunit Rpn502
60	SPAPB8E5.03|mae1	AP_0488	2.42178	2.59328	39						malic acid transport protein Mae1
61	SPAC22E12.01	AP_0498	1.41267	1.21022	142				S_0426	Minor	membrane transporter (predicted)
62	SPAC29A4.12c	AP_0501	2.0025	1.68705	99						sequence orphan
63	SPAC26F1.13c	AP_0506	1.29528	1.16044	145				S_0431	Minor	cytoplasmic leucine-tRNA ligase Lrs1 (predicted)
64	SPAC26F1.07	AP_0512	2.42917	2.224	52	Induced	A	Induced			glucose 1-dehydrogenase (NADP+) (predicted)
65	SPAC19D5.01|pyp2	AP_0518	2.4465	2.90034	27	Induced	A/P	Induced	S_0441	Major	tyrosine phosphatase Pyp2
66	SPAP8A3.04c|hsp9	AP_0536	3.16572	3.74333	6	Induced	A/P	Induced	S_0457	Major	heat shock protein Hsp9
67	SPAC3G6.06c|rad2	AP_0543	2.09289	1.99477	79						FEN-1 endonuclease
68	SPAC3G6.07	AP_0543	2.09289	1.99477	79	Induced	A/P				dubious
69	SPAC1039.02	AP_0546	1.90995	1.80611	97				S_0465	Minor	phosphoprotein phosphatase (predicted)
70	SPAC1039.11c	AP_0547	3.21333	3.35761	8				S_0466	Major	alpha-glucosidase (predicted)
71	SPAC922.04	AP_0548	1.96128	1.99784	87				S_0468	Major	sequence orphan
72	SPAC869.02c	AP_0551	1.511	1.93467	111				S_0469	Major	nitric oxide dioxygenase (predicted)
73	SPAC186.03	AP_0552	1.68806	1.57056	117	Induced					L-asparaginase (predicted)
74	SPBPB21E7.08	AP_0554	2.09667	2.205	69				S_0471	Major	pseudogene
75	SPBC359.02|alr2	AP_0565	1.83872	1.86455	98		A		S_0487	Major	alanine racemase Alr2
76	SPBC1683.01	AP_0572	2.42389	2.27311	47	Induced	A	Repressed	S_0491	Major	inorganic phosphate transporter (predicted)
77	SPBC660.05	AP_0578	3.37339	3.56245	4	Induced	A/P	Induced	S_0499	Major	conserved fungal protein
78	SPBC660.16	AP_0584	2.67294	2.22189	43						phosphogluconate dehydrogenase, decarboxylating
79	SPBC1685.10|rps27	AP_0616	1.73422	1.62156	114				S_0528	Major	40S ribosomal protein S27
80	SPBC1685.13	AP_0620	3.46139	3.85072	3		A/P		S_0533	Major	non classical export pathway protein (predicted)
81	SPBC354.11c	AP_0628	2.95222	3.04794	16	Induced	A/P		S_0539	Major	dubious
82	SPBC839.14c	AP_0636	1.70644	1.77855	108				S_0549	Major	methyltransferase (predicted)
83	SPBC839.16	AP_0637	2.08489	1.973	84		P		S_0553	Major	C1-5,6,7,8-tetrahydrofolate (THF) synthase
84	SPBC839.15c|ef1a-c	AP_0637	2.08489	1.973	84				S_0553	Major	translation elongation factor EF-1 alpha Ef1a-c
85	SPBPJ4664.01|dps1	AP_0640	1.98389	2.1325	77						decaprenyl diphosphate synthase subunit Dps1
86	SPBC530.10c|anc1	AP_0651	2.75788	2.89144	19				S_0559	Major	mitochondrial adenine nucleotide carrier Anc1
87	SPBC713.11c|pmp3	AP_0659	1.8585	1.87966	96		A/P		S_0572	Major	plasma membrane proteolipid Pmp3
88	SPBC1709.05|sks2	AP_0669	1.83961	1.70267	106						heat shock protein Sks2
89	SPBC725.02|mpr1	AP_0677	2.72734	2.20545	42	Induced	A/P	Induced	S_0592	Minor	histidine-containing response regulator phosphotransferase Mpr1
90	SPBC3D6.02|but2	AP_0690	1.3605	3.04216	59	Repressed	A/P		S_0601	Minor	But2 family protein But2
91	SPBC32H8.12c|act1	AP_0711	1.31511	1.36239	139				S_0612	Minor	actin Act1
92	SPBC29B5.01|atf1	AP_0716	3.06806	3.25811	11	Induced	A		S_0616	Major	transcription factor Atf1
93	SPBC19C2.07|fba1	AP_0741	2.65139	2.47194	37				S_0643	Major	fructose-bisphosphate aldolase Fba1
94	SPBC1D7.05|byr2	AP_0753	1.25522	1.33772	143				S_0650	Minor	MAP kinase kinase kinase Byr2
95	SPBC3H7.02	AP_0766	2.09556	2.23433	66		A	Induced	S_0660	Major	sulfate transporter (predicted)
96	SPBC17G9.11c|pyr1	AP_0795	2.02262	2.03856	83						pyruvate carboxylase
97	SPBC1815.01|eno101	AP_0796	1.98967	2.18244	73				S_0685	Major	enolase
98	SPBC16H5.02|pfk1	AP_0803	2.23828	2.10728	63				S_0693	Major	6-phosphofructokinase (predicted)
99	SPBC29A10.08	AP_0821	1.89328	1.87378	94	Induced			S_0707	Major	1,3-beta-glucanosyltransferase Gas2 (predicted)
100	SPBC6B1.07|prp1	AP_0830	1.00878	1.13278	146				S_0716	Minor	U4/U6 x U5 tri-snRNP complex subunit Prp1
101	SPBC3E7.02c|hsp16	AP_0831	1.72589	1.86278	104	Induced	A/P	Induced	S_0717	Major	heat shock protein Hsp16
102	SPBC336.12c|cdc10	AP_0837	2.11156	2.38056	56						MBF transcription factor complex subunit Cdc10
103	SPBC32F12.03c|gpx1	AP_0839	2.24611	2.41833	51	Induced	A/P	Induced			glutathione peroxidase Gpx1
104	SPBC32F12.11|tdh1	AP_0843	3.30439	3.62678	5						glyceraldehyde-3-phosphate dehydrogenase Tdh1
105	SPBC32F12.15|tfb5	AP_0846	1.61084	1.56455	125				S_0729	Minor	transcription factor TFIIH complex subunit Tfb5 (predicted)
106	SPBC19C7.04c	AP_0847	2.03344	2.06011	78	Induced	A				conserved fungal protein
107	SPBC1778.10c|ppk21	AP_0865	1.73256	1.50656	119						serine/threonine protein kinase Ppk21
108	SPBC11C11.06c	AP_0879	1.6165	1.60522	121	Induced	A/P	Induced			sequence orphan
109	SPBC13A2.04c	AP_0892	1.71183	1.73544	110	Repressed					PTR family peptide transporter
110	SPBC4B4.08|ght2	AP_0894	2.44572	2.88284	28				S_0759	Major	hexose transporter Ght2
111	SPBC1105.05|exg1	AP_0905	1.37889	1.67761	129	Repressed			S_0772	Major	glucan 1,3-beta-glucosidase I/II precursor
112	SPBC1105.13c	AP_0910	3.1415	3.26417	9	Induced	A/P	Induced	S_0774	Major	sequence orphan
113	SPBC1105.14|rsv2	AP_0910	3.1415	3.26417	9	Induced	A	Induced	S_0774	Major	transcription factor Rsv2
114	SPBC887.17	AP_0912	1.64639	1.58683	120	Repressed		Repressed	S_0777	Minor	uracil permease (predicted)
115	SPBC21C3.19	AP_0928	2.15189	2.14055	70	Induced	A/P	Induced	S_0797	Major	DUF1960 family protein
116	SPBC215.05|gpd1	AP_0940	2.93778	2.97672	17	Induced		Induced			glycerol-3-phosphate dehydrogenase Gpd1
117	SPBC14F5.04c|pgk1	AP_0961	2.34623	2.49545	45						phosphoglycerate kinase Pgk1 (predicted)
118	SPBC14F5.13c	AP_0965	2.09922	1.986	80						alkaline phosphatase (predicted)
119	SPBC1289.14	AP_0975	1.9595	1.87217	93		P		S_0856	Major	adducin
120	SPBC8E4.02c	AP_0978	2.03105	2.27534	68	Induced	A		S_0860	Major	sequence orphan
121	SPBP4G3.02|pho1	AP_0981	1.392	1.34522	137				S_0863	Major	acid phosphatase Pho1
122	SPCC757.03c	AP_0998	2.3535	2.049	60	Induced	A/P	Induced			ThiJ domain protein
123	SPCC757.07c|ctt1	AP_1001	2.12311	2.02306	75	Induced	A	Induced	S_0875	Major	catalase
124	SPCC320.03	AP_1012	3.47945	3.95756	1	Induced		Induced	S_0885	Major	OPT oligopeptide transporter family
125	SPCC1235.01	AP_1015	2.0755	1.99594	82				S_0887	Major	sequence orphan
126	SPCC548.06c|ght8	AP_1020	2.87739	2.68395	20		A		S_0890	Major	hexose transporter Ght8 (predicted)
127	SPCC794.01c	AP_1023	2.534	2.11456	53	Induced			S_0893	Major	glucose-6-phosphate 1-dehydrogenase (predicted)
128	SPCC794.08	AP_1029	1.47161	1.27028	136						HEAT repeat protein, unknown biological role
129	SPCC794.12c|mae2	AP_1036	2.49566	2.75122	31				S_0899	Major	malic enzyme
130	SPCC553.10	AP_1041	2.57362	2.57956	35				S_0901	Major	conserved fungal protein
131	SPCC736.15	AP_1042	2.68794	2.46845	34		A	Induced	S_0902	Major	protein kinase inhibitor (predicted)
132	SPCC594.02c	AP_1052	2.45356	2.24783	46				S_0907	Major	OPT oligopeptide transporter family
133	SPCC594.03	AP_1052	2.45356	2.24783	46				S_0907	Major	dubious
134	SPCC306.08c	AP_1054	1.91867	2.11089	85	Induced		Induced			malate dehydrogenase
135	SPCC306.11	AP_1055	1.80639	1.76606	105				S_0909	Minor	sequence orphan
136	SPCP31B10.06	AP_1062	2.81467	2.61111	24	Induced	A/P	Induced	S_0914	Major	C2 domain protein
137	SPCC1672.02c|sap1	AP_1070	3.24206	2.85228	12				S_0922	Major	switch-activating protein Sap1
138	SPCC18B5.01c|bfr1	AP_1082	2.00689	2.22267	71				S_0933	Major	ATP-dependent DNA helicase Snf22
139	SPCC63.14	AP_1101	3.19883	3.18039	10	Induced	A	Induced	S_0955	Major	conserved fungal protein
140	SPCC24B10.21|tpi1	AP_1109	1.51667	1.88278	113				S_0958	Major	triosephosphate isomerase
141	SPCPB16A4.03c|ade10	AP_1112	1.52022	1.563	127				S_0961	Major	IMP cyclohydrolase/phosphoribosylaminoimidazolecarboxamideformyltransferase
142	SPCC1795.06|map2	AP_1123	1.77466	2.30922	81				S_0972	Major	P-factor pheromone Map2
143	SPCC825.03c|psy1	AP_1127	2.29739	2.38416	49				S_0974	Major	SNARE Psy1
144	SPCC23B6.01c	AP_1144	1.72734	1.56928	116	Induced	A				oxysterol binding protein (predicted)
145	SPCC1322.04	AP_1145	1.80433	2.08389	91	Induced	A/P				UTP-glucose-1-phosphate uridylyltransferase (predicted)
146	SPCC1322.08|srk1	AP_1149	2.73034	2.49311	32	Induced	A/P	Induced	S_1002	Major	chorismate synthase (predicted)
147	SPCC1322.07c	AP_1149	2.73034	2.49311	32	Induced	A/P		S_1002	Major	sequence orphan
148	SPCC1281.06c	AP_1165	1.50583	1.71144	122				S_1012	Major	acyl-coA desaturase (predicted)
149	SPCC622.08c|hta1	AP_1170	1.83855	1.84633	100				S_1016	Major	histone H2A alpha
150	SPCC622.09|htb1	AP_1170	1.83855	1.84633	100		A		S_1016	Major	histone H2B alpha Htb1
151	SPCC622.12c	AP_1172	2.56666	2.46744	38				S_1017	Minor	NADP-specific glutamate dehydrogenase (predicted)
152	SPCC13B11.01|adh1	AP_1180	2.30594	2.29872	55				S_1026	Major	alcohol dehydrogenase Adh1
153	SPCC417.05c|chr2	AP_1186	1.47417	1.205	138	Induced		Induced			chitin synthase regulatory factor Chr2 (predicted)
154	SPCC285.09c|cgs2	AP_1206	2.019	1.90467	89	Induced					cAMP-specific phosphodiesterase Cgs2
155	SPCC74.09	AP_1213	2.13623	2.21939	62						RNA-binding protein, rrm type
156	SPCC576.03c|tpx1	AP_1229	2.81972	2.53867	25			Induced	S_1071	Major	thioredoxin peroxidase Tpx1
157	SPCC576.17c	AP_1234	2.63511	2.814	22				S_1078	Major	membrane transporter
158	SPCC569.05c	AP_1244	2.85677	3.19045	13		A/P		S_1091	Major	spermidine family transporter (predicted)
Note: a, Atf1 level indicates the average level (log2 scale) before and after H2O2 stress; b, Pcr1 level indicates the average level (log2 scale) before are after H2O2 stress;
c, A/P rank is based on the average level of Atf1 and Pcr1 enrichment; d, H2O2 response indicates the transcriptional pattern of the genes based on this study; e, response
dependency indicates the Atf1 or Pcr1-dependence of the transcriptional resoonse based on this study; f, CESR gene is based on the sutdy by Chen et al (Chen et al., 2003);
g, Sty1 binding type indicates the overlapping (major) or non-overlapping (minor) binding sites determined in two repeated Sty1 analyses after H2O2 stress
