# Supplementary material for: Genomic Binding Profiling of the Fission Yeast Stress-Activated MAPK Sty1 and the bZIP Transcriptional Activator Atf1 in Response to H2O2
Source: PLoS One. 2010 Jul 16;5(7):e11620. doi: 10.1371/journal.pone.0011620 (PMC2905393; doi:10.1371/journal.pone.0011620)
Supplement: Table S5 — List of the H2O2-induced and repressed genes. (0.15 MB XLS) [file pone.0011620.s006.xls]

## Sheet: Sheet1
Supplemental Table S5. List of H2O2-induced and repressed genes
Gene	Resp.levela	Pattern	Resp rankb	Log ratio (atf1/wt)c	Log ratio (pcr1/wt)c	Resp. dep.d	A/P Ranke	Sty1 Rankf	CESR gene (conserved)g	Product
SPACUNK4.17	5.93492	Induced	1	-5.40273	-5.31682	A/P	26	53	induced	NAD binding dehydrogenase family protein
SPBC16E9.16c	5.86265	Induced	2	-4.45247	-4.36589	A/P			induced	Lsd90 protein
SPBC3E7.02c|hsp16	5.67988	Induced	3	-3.3708	-2.57644	A/P	104	57	induced	heat shock protein Hsp16
SPBC365.12c|ish1	5.55062	Induced	4	-4.37959	-4.13835	A/P	not_ranked		induced	LEA domain protein
SPAC637.03	5.47836	Induced	5	-4.43435	-4.10717	A/P	not_ranked		induced	conserved fungal protein
SPAC139.05	5.3286	Induced	6	-5.24033	-5.19572	A/P	not_ranked		induced	succinate-semialdehyde dehydrogenase (predicted)
SPAC2F3.05c	5.11031	Induced	7	-3.98931	-4.25603	A/P			induced	xylose and arabinose reductase (predicted)
SPBC725.03	5.05961	Induced	8	-2.51958	-2.85392	A/P	not_ranked		induced	conserved fungal protein
SPAC19D5.01|pyp2	5.00963	Induced	9	-3.0542	-2.22871	A/P	27	79	induced	tyrosine phosphatase Pyp2
SPBC660.05	4.95512	Induced	10	-4.99235	-3.57014	A/P	4	40	induced	conserved fungal protein
SPAC3G6.07	4.75758	Induced	11	-4.74879	-4.39957	A/P	79			dubious
SPAC513.02	4.72701	Induced	12	-4.36821	-4.02865	A/P	not_ranked		induced	phosphoglycerate mutase family
SPAC15E1.02c	4.68052	Induced	13	-3.60982	-4.0481	A/P	130		induced	DUF1761 family protein
SPCC338.18	4.64213	Induced	14	-2.41771	-2.33128	A/P			induced	sequence orphan
SPAC22F8.05	4.62653	Induced	15	-4.2884	-3.98365	A/P	50	44	induced	alpha,alpha-trehalose-phosphate synthase (predicted)
SPAC23C11.06c	4.59438	Induced	16	-3.48311	-3.43439	A/P	not_ranked		induced	hydrolase (inferred from context)
SPCC1223.03c|gut2	4.50131	Induced	17	-4.55066	-3.58241	A/P	not_ranked		induced	glycerol-3-phosphate dehydrogenase Gut2
SPBC1773.05c|tms1	4.48793	Induced	18	-3.31051	-3.46796	A/P	not_ranked		induced	hexitol dehydrogenase (predicted)
SPBC16D10.08c	4.47781	Induced	19	-1.8707	-1.5827	A/P	not_ranked	136		heat shock protein Hsp104 (predicted)
SPCC1223.02|nmt1	4.39688	Induced	20	-4.33403	-4.21533	A/P				no message in thiamine Nmt1
SPBC11C11.06c	4.35268	Induced	21	-3.54977	-2.40396	A/P	121		induced	sequence orphan
SPAC22A12.17c	4.31122	Induced	22	-4.22302	-3.76141	A/P	118		induced	short chain dehydrogenase (predicted)
SPCC1739.08c	4.18087	Induced	23	-4.21541	-3.68507	A/P	not_ranked	not_ranked		short chain dehydrogenase (predicted)
SPCC191.01	4.1667	Induced	24	-2.1511	-1.47035	A/P	not_ranked		induced	sequence orphan
SPBC106.02c|srx1	4.12002	Induced	25	-2.01971	-0.298348	A	not_ranked		induced	sulfiredoxin
SPCC16A11.15c	3.93782	Induced	26	-1.8941	-1.92998	A/P	not_ranked		induced	sequence orphan
SPBC1271.08c	3.90741	Induced	27	-2.0478	-2.48576	A/P			induced	sequence orphan
SPAC27D7.09c	3.86785	Induced	28	-2.25359	-2.83376	A/P		not_ranked	induced	But2 family protein
SPCC191.11|inv1	3.85712	Induced	29	-1.60202	-1.98479	A/P				beta-fructofuranosidase
SPAC23H3.15c	3.82993	Induced	30	-3.81098	-3.16169	A/P	36	69	induced	sequence orphan
SPAC17A2.01|bsu1	3.77731	Induced	31	-3.19282	-2.90484	A/P				high-affinity import carrier for pyridoxine, pyridoxal, and pyridoxamine Bsu1
SPBC354.11c	3.70177	Induced	32	-2.7679	-2.90476	A/P	16	5		dubious
SPCC794.04c	3.67421	Induced	33	-3.45141	-3.78343	A/P	not_ranked			membrane transporter
SPAC19G12.09	3.65521	Induced	34	-3.03169	-3.18515	A/P	not_ranked		induced	NADH/NADPH dependent indole-3-acetaldehyde reductase AKR3C2
SPAC26F1.04c|etr1	3.64019	Induced	35	-3.06203	-2.84212	A/P	not_ranked	197	induced	enoyl-[acyl-carrier protein] reductase
SPAPB1A10.05	3.6319	Induced	36	-1.60304	-1.30632	A/P		195		sequence orphan
SPAC4H3.03c	3.57802	Induced	37	-2.70738	-2.07808	A/P	109		induced	glucan 1,4-alpha-glucosidase (predicted)
SPAC13F5.03c	3.56368	Induced	38	-2.87065	-2.49517	A/P	41	89		mitochondrial glycerol dehydrogenase Gld1
SPBC660.07|ntp1	3.55378	Induced	39	-1.85304	-1.04521	A	not_ranked	115	induced	alpha,alpha-trehalase Ntp1
SPAC22H10.13|zym1	3.5226	Induced	40	-2.74749	-3.30089	A/P			induced	metallothionein Zym1
SPAC17G6.13	3.51456	Induced	41	-0.866236	-0.975332			not_ranked		sequence orphan
SPCC338.12	3.49306	Induced	42	-1.83192	-1.28734	A/P	not_ranked		induced	subtilisin cleaved region related protein (predicted)
SPBC725.10	3.48547	Induced	43	-2.80716	-2.01813	A/P	not_ranked		induced	tspO homolog/ peripheral benzodiazepine receptor homolog, involved in the transport cytoplas/mitochondrial of haem (predicted)
SPAC1751.01c|gti1	3.39391	Induced	44	-2.31157	-2.13264	A/P	90	21		gluconate transporter inducer Gti1
SPCC757.03c	3.38684	Induced	45	-3.04769	-3.01408	A/P	60		induced	ThiJ domain protein
SPBC12C2.04	3.38106	Induced	46	-2.303	-2.15183	A/P	not_ranked	not_ranked	induced	NAD binding dehydrogenase family protein
SPBC19C7.04c	3.36285	Induced	47	-2.73451	-0.415709	A	78			conserved fungal protein
SPAC13C5.04	3.35326	Induced	48	-2.96624	-2.90348	A/P				amidotransferase (predicted)
SPBC24C6.09c	3.34302	Induced	49	-2.41821	-2.25236	A/P	not_ranked		induced	phosphoketolase (predicted)
SPAC22H12.01c	3.34283	Induced	50	-1.58594	-1.16684	A		204	induced	sequence orphan
SPCC830.07c|psi1	3.33111	Induced	51	-1.15498	-1.02461	A/P		145	induced	DNAJ domain protein Psi1
SPBC1105.13c	3.32299	Induced	52	-2.34522	-1.7034	A/P	9	18	induced	sequence orphan
SPBC30D10.14	3.29117	Induced	53	-1.34121	-0.809421	A			induced	dienelactone hydrolase family
SPCC1322.08|srk1	3.27201	Induced	54	-2.21916	-1.79013	A/P	32	85	induced	MAPK-activated protein kinase Srk1
SPBC106.10|pka1	3.2648	Induced	55	-1.85733	-1.38232	A/P			induced	cAMP-dependent protein kinase catalytic subunit Pka1
SPAC32A11.02c	3.15778	Induced	56	-2.76541	-2.60539	A/P	54	159		conserved fungal protein
SPAC23G3.03|sib2	3.15758	Induced	57	-1.09046	-1.94153	P	126	not_ranked		ornithine N5 monooxygenase (predicted)
SPCPB16A4.06c	3.09497	Induced	58	-2.53162	-2.01549	A/P				sequence orphan
SPCC1020.10|oca2	3.04321	Induced	59	-0.372097	-0.452548		not_ranked		induced	serine/threonine protein kinase Oca2 (predicted)
SPCC70.08c	3.02915	Induced	60	1.2545	0.495942	A				methyltransferase (predicted)
SPCP31B10.06	3.02654	Induced	61	-2.78455	-2.46645	A/P	24	141	induced	C2 domain protein
SPBC21C3.19	3.01931	Induced	62	-2.41554	-1.36952	A/P	70	61	induced	DUF1960 family protein
SPCC1442.07c	3.00448	Induced	63	-0.519335	-0.411514					ubiquitin/metalloprotease fusion protein
SPCC1322.07c	2.99802	Induced	64	-3.80338	-2.61244	A/P	32	85		sequence orphan
SPCC576.04	2.99301	Induced	65	0.0843729	0.231027				induced	conserved eukaryotic protein
SPAC688.04c|gst3	2.99138	Induced	66	-2.16047	-2.04299	A/P	not_ranked		induced	glutathione S-transferase Gst3
SPAC2H10.01	2.97178	Induced	67	0.0732112	-0.68235		not_ranked			transcription factor, zf-fungal binuclear cluster type (predicted)
SPACUNK4.15	2.95887	Induced	68	-2.97576	-1.36011	A/P	7	59	induced	2',3'-cyclic-nucleotide 3'-phosphodiesterase (predicted)
SPBC32H8.07|git5	2.92322	Induced	69	-2.32967	-2.34694	A/P	not_ranked		induced	heterotrimeric G protein beta subunit Git5
SPAC21E11.03c|pcr1	2.88239	Induced	70	-1.30116	-3.97812	A/P	48	not_ranked	induced	transcription factor Pcr1
SPAC8C9.03|cgs1	2.8167	Induced	71	-2.21735	-1.58557	A/P	44	162	induced	cAMP-dependent protein kinase regulatory subunit Cgs1
SPBC4F6.17c	2.78861	Induced	72	-0.765327	-0.676816					mitochondrial heatshock protein Hsp78 (predicted)
SPCC594.04c	2.77936	Induced	73	-1.62118	-1.57922	A/P				steroid oxidoreductase superfamily protein
SPBP35G2.02	2.76679	Induced	74	-1.2565	-1.24717	A/P				DUF1000 family protein
SPBC32F12.03c|gpx1	2.74451	Induced	75	-2.64109	-3.23573	A/P	51		induced	glutathione peroxidase Gpx1
SPAC513.07	2.71015	Induced	76	-0.642189	-1.07201	P		not_ranked	induced	flavonol reductase/cinnamoyl-CoA reductase family
SPBC16A3.02c	2.70941	Induced	77	-1.92068	-0.0352331	A	not_ranked		induced	mitochondrial peptidase (predicted)
SPAC15A10.05c	2.69674	Induced	78	-1.1124	-1.80648	A/P				YjeF family protein
SPCC757.11c	2.69454	Induced	79	-1.55084	-2.07323	A/P	not_ranked			membrane transporter
SPBC21H7.06c	2.66816	Induced	80	-1.70957	-0.870262	A	not_ranked	200	induced	inositol metabolism protein Opi10 (predicted)
SPAC4F8.02c|mrpl40	2.63289	Induced	81	-2.04977	-1.1571	A/P				mitochondrial ribosomal protein subunit L40 (predicted)
SPAC1687.14c	2.58869	Induced	82	-0.979724	-0.807194					EF hand family protein, unknown role
SPBC20F10.03	2.56456	Induced	83	-1.65785	-1.20611	A/P	not_ranked		induced	conserved eukaryotic protein
SPACUNK4.16c	2.54556	Induced	84	-0.903454	-0.696037		21	46	induced	alpha,alpha-trehalose-phosphate synthase (predicted)
SPBP8B7.18c	2.54121	Induced	85	-1.33878	-0.951301	A				phosphomethylpyrimidine kinase (predicted)
SPAC8C9.16c	2.53607	Induced	86	-0.862229	-0.742223					TLDc domain protein 1
SPAC328.03|tps1	2.52041	Induced	87	-0.793591	-0.898541		14	48	induced	alpha,alpha-trehalose-phosphate synthase [UDP-forming]
SPBC428.10	2.50103	Induced	88	-2.12382	-1.96972	A/P			induced	sequence orphan
SPAC750.01	2.50094	Induced	89	-0.803417	-0.542298					pseudogene
SPAC2E1P3.01	2.47508	Induced	90	-0.559986	-0.76659				induced	zinc binding dehydrogenase
SPBC119.03	2.46534	Induced	91	-0.657036	-0.805384				induced	human COMT homolog 1
SPAC167.06c	2.46011	Induced	92	-1.56826	-1.66355	A/P	65		induced	sequence orphan
SPAC11E3.14	2.43981	Induced	93	-1.60466	-1.43475	A/P			induced	conserved eukaryotic protein
SPAC29A4.17c	2.43362	Induced	94	-2.20392	-1.27794	A				FUN14 family protein
SPAC27D7.10c	2.41137	Induced	95	-2.85533	-2.36536	A/P	not_ranked		induced	0
SPAC3A11.10c	2.39059	Induced	96	0.133138	-0.0184707					dipeptidyl peptidase (predicted)
SPBC56F2.06	2.3885	Induced	97	-2.51994	-1.9461	A/P	not_ranked		induced	sequence orphan
SPAC16A10.01	2.38055	Induced	98	-1.25142	-0.190768	A	15	49	induced	DUF1212 family protein
SPCC794.03	2.36372	Induced	99	-1.98305	-1.72477	A/P				amino acid permease, unknown 13
SPAC458.06	2.3584	Induced	100	-1.28329	-0.942633					phosphoinositide binding protein
SPBC36.02c	2.35696	Induced	101	-3.3504	-3.50458	A/P				spermidine family transporter (predicted)
SPAP8A3.04c|hsp9	2.35083	Induced	102	-2.39058	-1.52577	A/P	6	25	induced	heat shock protein Hsp9
SPBC660.06	2.34059	Induced	103	-2.32979	-1.7023	A/P	not_ranked	not_ranked	induced	conserved fungal protein
SPAC17A5.10	2.33923	Induced	104	-0.111732	-0.280208					conserved fungal protein
SPAC26H5.09c	2.3235	Induced	105	-1.61879	-2.01435	A/P	76	16		GFO/IDH/MocA family oxidoreductase
SPBC2D10.05|exg3	2.31643	Induced	106	-1.12951	-1.34918	P			induced	glucan 1,3-beta-glucosidase Exg3
SPCC285.11|ucp10	2.31359	Induced	107	0.627803	0.214388					UBA/UAS domain protein Ucp10
SPAC3H8.04	2.3099	Induced	108	-1.24831	-1.10146	A/P				chromosome segregation protein
SPAC18G6.09c	2.30739	Induced	109	-0.36833	0.348963					sequence orphan
SPCC330.03c	2.2232	Induced	110	-1.36136	-1.20772	A/P				NADPH-hemoprotein reductase
SPAC3C7.13c	2.22017	Induced	111	-1.81729	-1.90371	A/P	not_ranked		induced	glucose-6-phosphate 1-dehydrogenase (predicted)
SPAC11D3.13	2.22011	Induced	112	-1.48029	-1.09929	A/P			induced	ThiJ domain protein
SPCC16A11.01	2.21394	Induced	113	-1.04947	-1.11689	A	not_ranked			plasma membrane protein involved in inositol lipid-mediated signaling
SPBC1105.14|rsv2	2.19793	Induced	114	-1.70423	-0.0770431	A	9	18	induced	transcription factor Rsv2
SPBC215.11c	2.1928	Induced	115	-0.714502	-0.97328				induced	aldo/keto reductase, unknown biological role
SPCC736.13	2.19106	Induced	116	-0.714512	-0.854392					short chain dehydrogenase (predicted)
SPAC10F6.05c|ubc6	2.1759	Induced	117	-0.551518	-0.580669					ubiquitin conjugating enzyme Ubc6
SPAC4H3.12c	2.16765	Induced	118	0.101852	-0.114029					dubious
SPAC2F3.08|sut1	2.16653	Induced	119	-0.420165	-0.564876					alpha-glucoside transporter Sut1
SPAC26F1.07	2.15843	Induced	120	-1.58931	-0.231986	A	52		induced	glucose 1-dehydrogenase (NADP+) (predicted)
SPAC24C9.14|otu1	2.13895	Induced	121	-0.911483	-0.0663					ubiquitin-specific protease (predicted)
SPBC14F5.10c	2.12415	Induced	122	-0.901148	-0.715961					ubiquitin-protein ligase E3 (predicted)
SPAC23C4.05c	2.12243	Induced	123	-0.955181	-0.912951					LEA domain protein
SPAC9E9.15	2.12136	Induced	124	-1.19558	-0.529779	A				CIA30 family protein
SPAP32A8.02	2.10439	Induced	125	-1.52023	-1.54569	A/P				xylose and arabinose reductase (predicted)
SPCC4F11.02|ptc1	2.09283	Induced	126	-1.39869	-0.894547	A			induced	protein phosphatase 2C Ptc1
SPAC15E1.10	2.08968	Induced	127	-0.674434	-0.609943					PI31 proteasome regulator related
SPBPB2B2.02	2.08903	Induced	128	-1.93829	-2.30512	A/P	not_ranked			esterase/lipase (predicted)
SPAC29B12.13	2.08323	Induced	129	-1.00334	-1.06835	A				carbon-sulfur lyase (predicted)
SPAC24B11.05	2.05838	Induced	130	0.726124	0.354022					pyrimidine 5'-nucleotidase (predicted)
SPBC649.04|uvi15	2.05545	Induced	131	-0.713218	-0.697935		not_ranked	147		UV-induced protein Uvi15
SPBC1289.06c	2.03459	Induced	132	-0.377616	-0.21376					sequence orphan
SPAC26F1.05	2.02156	Induced	133	-2.64938	-1.61562	A/P		14		sequence orphan
SPAC4D7.02c	2.02149	Induced	134	-1.31418	-1.19418	A/P			induced	glycerophosphoryl diester phosphodiesterase (predicted)
SPBC725.02|mpr1	2.0097	Induced	135	-2.00955	-1.26412	A/P	42	not_ranked	induced	histidine-containing response regulator phosphotransferase Mpr1
SPCC330.02|rhp7	1.98787	Induced	136	-0.629416	-0.587928					Rad7 homolog Rhp7
SPCC757.07c|ctt1	1.97797	Induced	137	-1.06468	-0.535417	A	75	70		catalase
SPAC823.03|ppk15	1.97454	Induced	138	-0.990532	-0.588257					serine/threonine protein kinase Ppk15 (predicted)
SPAC9E9.04	1.96764	Induced	139	-1.47708	-0.48045	A	not_ranked		induced	bcap family homolog
SPAC6F6.02c|pof5	1.95877	Induced	140	-0.801907	-0.730372					F-box protein Pof5
SPCC330.06c	1.94589	Induced	141	-1.31994	-0.500196	A	not_ranked	96		thioredoxin peroxidase
SPBC1711.12	1.94171	Induced	142	-0.722383	-0.859808					serine protease (predicted)
SPAPJ691.02	1.90511	Induced	143	-1.23106	-1.07507					yippee-like protein
SPAC3C7.05c	1.90372	Induced	144	-1.35064	-1.2903	A/P			induced	alpha-1,6- mannanase (predicted)
SPBC530.07c	1.90166	Induced	145	-1.58325	-1.49985	A/P				phosphomethylpyrimidine kinase (predicted)
SPAC328.07c	1.89519	Induced	146	0.023633	0.252772					heavy metal ion homeostasis protein (predicted)
SPBC106.11c|plg7	1.88542	Induced	147	-0.462673	-0.278589					phospholipase A2, PAF family homolog
SPBC1271.05c	1.8769	Induced	148	0.835258	0.779127					zf-AN1 type zinc finger protein
SPCC61.03	1.87538	Induced	149	-1.2123	-1.03875	A	not_ranked		induced	UPF0031 family protein
SPAC4A8.04|isp6	1.87146	Induced	150	0.0850356	-0.0521831		not_ranked	not_ranked	induced	vacuolar serine protease Isp6
SPAC10F6.06|vip1	1.85411	Induced	151	-1.39053	-0.842348	A	95	not_ranked	induced	RNA-binding protein Vip1
SPBPB7E8.02	1.85329	Induced	152	0.0168734	-0.0760372					PSP1 family protein
SPAC1687.22c|puf3	1.84437	Induced	153	-0.328678	-0.43509					RNA-binding protein Puf3 (predicted)
SPCC320.03	1.84153	Induced	154	-0.711927	-0.231598		1	4	induced	transcription factor (predicted)
SPAC25H1.02|jmj1	1.83733	Induced	155	-2.48748	-2.18011	A/P	not_ranked	69	induced	Jmj1 protein
SPAC343.06c	1.83393	Induced	156	-0.495222	-0.113098					phospholipid scramblase
SPAC13G7.03	1.82988	Induced	157	-1.16021	-0.853013		131	113		up-frameshift suppressor3 family
SPBC20F10.10	1.81517	Induced	158	-1.05302	-0.118801				induced	cyclin pho85 family
SPAC513.06c	1.81229	Induced	159	-1.58335	-1.54631	A/P				dihydrodiol dehydrogenase (predicted)
SPAC17C9.11c	1.78643	Induced	160	0.166883	-0.255682					zf-C2H2 type zinc finger protein/UBA domain protein
SPCC63.14	1.78551	Induced	161	-2.10777	-1.02687	A	10	41	induced	conserved fungal protein
SPAC328.04	1.77111	Induced	162	-1.10941	-0.996512					AAA family ATPase, unknown biological role
SPBC17D11.01|nep1	1.77041	Induced	163	-0.333557	0.00378521					NEDD8 protease Nep1
SPAC7D4.07c|trx1	1.76462	Induced	164	-0.0670337	-0.200254					cytosolic thioredoxin Trx1
SPAC9.08c	1.76199	Induced	165	-0.573578	-0.0742498			not_ranked		steroid reductase (predicted)
SPCC285.09c|cgs2	1.76096	Induced	166	-0.61914	0.582168		89			cAMP-specific phosphodiesterase Cgs2
SPBC16A3.17c	1.75133	Induced	167	0.779789	0.806278		not_ranked			membrane transporter
SPAPB1A10.08	1.74938	Induced	168	-0.495784	-0.399211			116		sequence orphan
SPCC1183.11	1.74679	Induced	169	-1.20959	0.763576	A	not_ranked		induced	MS ion channel protein 1
SPBC19C2.09|sre1	1.74417	Induced	170	0.358798	-0.310885					sterol regulatory element binding protein, transcription factor Sre1
SPCC31H12.06	1.7417	Induced	171	-1.46042	-1.44075	A/P				sequence orphan
SPAC11D3.09	1.74015	Induced	172	-1.07121	-0.544248					agmatinase (predicted)
SPAC4F10.20|grx1	1.7255	Induced	173	-1.36963	-0.995609	A	not_ranked	126	induced	glutaredoxin Grx1
SPAC5H10.02c	1.71853	Induced	174	-1.23246	-1.38468	A/P			induced	ThiJ domain protein
SPBC29B5.01|atf1	1.70875	Induced	175	-2.61404	-0.206157	A	11	63	induced	transcription factor Atf1
SPBPB2B2.05	1.70183	Induced	176	-1.68064	-1.84736	A/P				peptidase family C26 protein
SPAC9.10	1.69771	Induced	177	-0.179223	-0.750899					thiamine transporter Thi9
SPAC343.12|rds1	1.69325	Induced	178	-1.14277	-1.50089	P	33	23	induced	conserved fungal protein
SPBC3B9.01	1.692	Induced	179	-0.740684	-0.696091					Hsp70 nucleotide exchange factor (predicted)
SPAC11E3.09|pyp3	1.68614	Induced	180	-0.349902	-0.372217			not_ranked		protein-tyrosine phosphatase Pyp3
SPAC56F8.15	1.6855	Induced	181	-3.53464	-2.19799	A/P	not_ranked	31		dubious
SPCPB1C11.02	1.68144	Induced	182	-0.510322	-0.527517					amino acid permease, unknown 16
SPBC23G7.16|ctr6	1.67076	Induced	183	-0.208637	-0.356801					vacuolar copper transporter Ctr6
SPAC3G6.05	1.66654	Induced	184	-0.515295	-0.97926		not_ranked			Mvp17/PMP22 family protein 1
SPBC29A10.08	1.66193	Induced	185	-0.683275	-0.821891		94	60		1,3-beta-glucanosyltransferase Gas2 (predicted)
SPCC830.08c	1.64936	Induced	186	-0.993166	-1.05392	P	not_ranked			ER membrane protein DP1/Yop1 (predicted)
SPBC16A3.09c|ufd1	1.64703	Induced	187	-0.720762	-0.699098					Cdc48-Ufd1-Npl4 complex component Ufd1 (predicted)
SPAC22G7.11c	1.64601	Induced	188	-0.723753	-0.702944				induced	conserved fungal protein
SPBC9B6.10|cdc37	1.63635	Induced	189	-0.626247	-0.443798					Hsp90 co-chaperone Cdc37
SPCC1442.11c	1.61873	Induced	190	-0.726671	-0.772234					sequence orphan
SPAC13G7.02c|ssa1	1.61454	Induced	191	0.278638	-0.108294		131	113		heat shock protein Ssa1 (predicted)
SPBC17D11.08	1.60372	Induced	192	-0.490506	-0.528833					WD repeat protein, human WDR68 family
SPAC2C4.17c	1.58931	Induced	193	-0.641296	-0.25157				induced	MS ion channel protein 2
SPBC2A9.04c	1.58474	Induced	194	-0.154598	-0.0426924					sir antagonist ortholog (predicted)
SPCC777.05|gtr2	1.58328	Induced	195	0.0542945	0.105459					Gtr1/RagA G protein Gtr2
SPAPB24D3.08c	1.58168	Induced	196	-0.365539	-0.349764				induced	NADP-dependent oxidoreductase (predicted)
SPBC1711.11	1.58036	Induced	197	-0.354564	-0.692421					autophagy associated protein (predicted)
SPAC31A2.12	1.57808	Induced	198	-0.794157	-0.598461				induced	arrestin/PY protein 1
SPAC4H3.08	1.57795	Induced	199	-1.10046	-1.64733	P			induced	3-hydroxyacyl-CoA dehydrogenase (predicted)
SPCC622.15c	1.57728	Induced	200	0.0626956	-0.528182					sequence orphan
SPAC167.07c	1.57684	Induced	201	-0.095099	0.100163					ubiquitin-protein ligase E3 (predicted)
SPAC22G7.08|ppk8	1.57284	Induced	202	-0.562051	-0.119004					serine/threonine protein kinase Ppk8 (predicted)
SPAC21E11.04|ppr1	1.57204	Induced	203	1.1581	1.32045	A/P				L-azetidine-2-carboxylic acid acetyltransferase
SPCC417.05c|chr2	1.57019	Induced	204	-1.01922	-0.963845		138		induced	chitin synthase regulatory factor Chr2 (predicted)
SPAPB2B4.04c	1.56806	Induced	205	-0.898207	-0.474827		not_ranked			P-type ATPase, calcium transporting Pmc1
SPAC13G7.05	1.56355	Induced	206	-1.35504	-1.2063	A/P				acyl-coA-sterol acyltransferase (predicted)
SPAC688.03c	1.56183	Induced	207	-0.913996	-0.682954					human AMMECR1 homolog
SPBC365.08c	1.56165	Induced	208	-0.781804	-0.682107					Der1-like (degradation in the ER) family
SPAC26F1.14c|aif1	1.55247	Induced	209	-1.86955	-1.6214	A/P	not_ranked	not_ranked	induced	apoptosis-inducing factor homolog Aif1
SPAC1A6.07	1.54783	Induced	210	-0.602493	-0.605468		not_ranked			sequence orphan
SPCC1450.13c	1.54515	Induced	211	-0.613537	-0.213893					riboflavin synthase
SPCC70.10	1.54509	Induced	212	-0.753728	-0.670545			not_ranked		sequence orphan
SPBC14C8.01c|cut2	1.54475	Induced	213	0.581436	0.545643					securin
SPBC12C2.03c	1.53583	Induced	214	-0.902549	-0.217549		not_ranked	93		FAD binding protein (predicted)
SPAC3A11.06|mvp1	1.52816	Induced	215	-1.68935	-0.605922	A	not_ranked		induced	sorting nexin Mvp1
SPBC3B8.04c	1.52283	Induced	216	-1.03944	-1.2341	P				membrane transporter
SPBC1683.01	1.52104	Induced	217	-2.13738	-0.871727	A	47	11		inorganic phosphate transporter (predicted)
SPBC26H8.01|thi2	1.52054	Induced	218	-1.14554	-1.05538	A/P				thiazole biosynthetic enzyme
SPBC21B10.05c|pop3	1.51641	Induced	219	-0.778859	-0.624821					WD repeat protein Pop3
SPAC186.03	1.51475	Induced	220	-0.328094	-0.711035		117			L-asparaginase (predicted)
SPCC18B5.05c	1.51306	Induced	221	-0.678934	-0.862234					phosphomethylpyrimidine kinase (predicted)
SPBC216.03	1.5129	Induced	222	-1.01115	-0.933565					conserved fungal protein
SPAC16E8.03|gna1	1.48903	Induced	223	-0.484317	-0.577014					glucosamine-phosphate N-acetyltransferase
SPAC3F10.13|ucp6	1.48336	Induced	224	-0.133271	-0.0613828					UBA domain protein Ucp6
SPCC162.02c	1.47807	Induced	225	-1.06933	-1.09319	A/P				AMP-binding dehydrogenase (predicted)
SPCC1235.15|dga1	1.47775	Induced	226	-0.326669	-0.379927					diacylglycerol O-acyltransferase Dga1
SPBC32H8.02c|nep2	1.47739	Induced	227	0.182137	-0.349774					NEDD8 protease Nep2
SPBC106.03	1.47572	Induced	228	-0.442829	-0.313032					DUF1776 family protein
SPCC1840.06|atp5	1.46647	Induced	229	-0.346165	-0.195266					F0-ATPase delta subunit
SPBC16E9.13|ksp1	1.46415	Induced	230	0.0188394	0.0672316			133		serine/threonine protein kinase Ksp1 (predicted)
SPAC2E12.02|hsf1	1.4641	Induced	231	0.031657	-0.216951					transcription factor Hsf1
SPAC6B12.07c	1.46049	Induced	232	-0.93266	0.0141292		not_ranked	112		ubiquitin-protein ligase E3 (predicted)
SPCC1393.12	1.45818	Induced	233	-1.16325	-1.34712	A/P	not_ranked		induced	sequence orphan
SPAC57A7.05	1.45456	Induced	234	-0.796441	-0.776291				induced	conserved protein (fungal and plant)
SPBC25B2.03	1.45389	Induced	235	-0.740086	-0.63725			170		zf-C3HC4 type zinc finger
SPAC3A12.18|zwf1	1.44576	Induced	236	-0.485536	-0.182403		67	109	induced	glucose-6-phosphate 1-dehydrogenase (predicted)
SPBC23G7.06c	1.43636	Induced	237	-0.193349	-0.0644593				induced	conserved eukaryotic protein
SPBC56F2.05c	1.43424	Induced	238	-2.23474	-1.37417	A/P				transcription factor (predicted)
SPAC4G9.19	1.43392	Induced	239	0.203729	-0.183957					DNAJ domain protein DNAJB family
SPAC1F3.09	1.43384	Induced	240	-1.71447	-1.82009	A/P				CwfJ family protein
SPCC777.06c	1.43036	Induced	241	-1.04867	-0.883716	A				hydrolase (predicted)
SPCC663.08c	1.43033	Induced	242	0.921904	0.33875					short chain dehydrogenase (predicted)
SPBC354.12|gpd3	1.43028	Induced	243	-1.78054	-1.30761	A/P	not_ranked	50		glyceraldehyde 3-phosphate dehydrogenase Gpd3
SPAC6C3.04|cit1	1.42804	Induced	244	-0.53653	-0.61879		124			citrate synthase (predicted)
SPBC19C2.11c	1.42586	Induced	245	-0.0684501	0.327579					mitochondrial outer membrane protein (predicted)
SPCC1919.04	1.41723	Induced	246	0.210711	-0.258474					sequence orphan
SPBC800.14c	1.41591	Induced	247	0.137012	-0.110468					DUF1772 family protein
SPAC821.04c|cid13	1.41492	Induced	248	-0.816065	-0.466246		112	127		poly(A) polymerase Cid13
SPBC1734.08	1.40932	Induced	249	-0.131252	-0.366227					STAM like protein Hse1
SPBC8E4.03	1.40889	Induced	250	0.00172253	-0.416482					agmatinase 2 (predicted)
SPAC57A7.08|pzh1	1.40577	Induced	251	0.1289	-0.184476					serine/threonine protein phosphatase Pzh1
SPAC9E9.11|plr1	1.39939	Induced	252	0.0201708	0.0719523					pyridoxal reductase Plr1
SPAC5D6.07c	1.39808	Induced	253	-0.139298	-0.293133					PXA domain protein Pxa1
SPBC2A9.02	1.39512	Induced	254	-0.59553	-0.719305		not_ranked		induced	NAD dependent epimerase/dehydratase family protein
SPCC1322.04	1.39419	Induced	255	-1.12024	-1.27704	A/P	91			UTP-glucose-1-phosphate uridylyltransferase (predicted)
SPAC4G8.10|gos1	1.38587	Induced	256	-0.0869941	0.019766					SNARE Gos1 (predicted)
SPCC162.03	1.38118	Induced	257	-1.34632	-1.2985	A/P				short chain dehydrogenase (predicted)
SPAC4G9.11c|cmb1	1.37821	Induced	258	-0.694717	-0.847422		not_ranked		induced	cytosine-mismatch binding protein 1
SPCC4G3.03	1.37596	Induced	259	-0.0356809	0.0776159				induced	WD repeat protein
SPAC227.07c|pab1	1.37296	Induced	260	-0.909645	-1.09374	P				protein phosphatase regulatory subunit Pab1
SPBC215.05|gpd1	1.37157	Induced	261	-0.983608	0.476026		17		induced	glycerol-3-phosphate dehydrogenase Gpd1
SPBC660.09	1.37132	Induced	262	-0.763718	-0.795755					sequence orphan
SPBC947.09	1.368	Induced	263	-1.51999	-1.47429	A/P	not_ranked			ThiJ domain protein
SPAC29B12.03|spd1	1.36549	Induced	264	-0.438071	-0.258675		not_ranked			ribonucleotide reductase (RNR) inhibitor
SPAC57A7.09	1.36179	Induced	265	0.643413	0.250039		not_ranked			human RNF family homolog
SPCC4G3.14|mdj1	1.36141	Induced	266	-0.282141	-0.227144					DNAJ domain protein Mdj1 (predicted)
SPBC543.08	1.35897	Induced	267	-0.0195384	0.138782					phosphoinositide biosynthesis protein (predicted)
SPCC1494.03	1.35712	Induced	268	-0.354206	-0.333478				induced	armadillo repeat containing, Zfs1 target number 1
SPAC1F12.10c	1.35577	Induced	269	-1.06608	-0.631765	A	102			NADPH-hemoprotein reductase (predicted)
SPAC17H9.12c	1.35124	Induced	270	-1.06221	-0.483968	A				NADH-cytochrome reductase
SPAC27D7.11c	1.34526	Induced	271	-2.84295	-2.12774	A/P	not_ranked		induced	But2 family protein
SPAC2C4.04c	1.34453	Induced	272	-0.728222	-0.404541			not_ranked		conserved eukaryotic protein
SPBC25B2.11|pof2	1.33887	Induced	273	-0.325852	-0.509759					F-box protein Pof2
SPAC20G4.02c|fus1	1.33822	Induced	274	-0.6001	-0.930457					formin Fus1
SPACUNK4.19	1.33578	Induced	275	-2.12651	-0.48492	A	2	15		sequence orphan
SPCC4G3.13c	1.32635	Induced	276	-0.281377	-0.668526					CUE domain protein Cue1/4 family
SPAC22A12.11|dak1	1.32168	Induced	277	-0.894215	-0.909673					dihydroxyacetone kinase Dak1
SPAC23A1.14c	1.31956	Induced	278	-0.00213078	-0.209568					uncharacterised trans-sulfuration enzyme (predicted)
SPCC70.02c	1.31468	Induced	279	-0.704799	-0.729134					mitochondrial ATPase inhibitor (predicted)
SPAC1006.01|psp3	1.30982	Induced	280	0.907396	0.533016					serine protease Psp3 (predicted)
SPBC83.16c	1.30957	Induced	281	-0.73682	-0.919776		not_ranked			conserved eukaryotic protein
SPAC18B11.09c	1.30502	Induced	282	-0.391417	-0.401806					N-acetyltransferase (predicted)
SPAPB24D3.07c	1.30371	Induced	283	-0.957977	-0.665525			143		sequence orphan
SPBC776.05	1.29873	Induced	284	-0.112764	-0.406959					membrane transporter (predicted)
SPAC2E12.03c	1.29462	Induced	285	1.04213	0.527037					PQ loop protein
SPBC21B10.08c	1.29304	Induced	286	-0.306974	-0.446169		not_ranked	not_ranked		sequence orphan
SPCC306.08c	1.2739	Induced	287	-0.311332	-0.0513054		85		induced	malate dehydrogenase
SPBC36B7.02	1.27159	Induced	288	-1.0388	-0.995133					Svf1 family protein Svf2
SPBC8E4.02c	1.2659	Induced	289	-2.25699	0.217232	A	68	13		sequence orphan
SPCC965.07c|gst2	1.26586	Induced	290	1.0393	0.407802	A				glutathione S-transferase Gst2
SPCC737.05	1.26053	Induced	291	-0.125245	0.011323					peroxin Pex28/29 (predicted)
SPBC26H8.14c|cox17	1.25917	Induced	292	-0.081028	-0.24766					cytochrome C oxidase copper chaperone Cox17
SPBC646.13|sds23	1.25657	Induced	293	0.00937122	-0.0451852					inducer of sexual development Sds23/Moc1
SPCC23B6.01c	1.25534	Induced	294	-1.16497	-0.586753	A	116			oxysterol binding protein (predicted)
SPBC30D10.16	1.25319	Induced	295	0.0131984	-0.315272					phrenate dehydratase
SPBPB2B2.10c	1.25309	Induced	296	-0.913013	-1.16822	P	not_ranked			galactose-1-phosphate uridylyltransferase (predicted)
SPAC30.03c|tsn1	1.25091	Induced	297	-1.13323	-1.08212	A/P				translin
SPBP4H10.16c	1.25033	Induced	298	0.272853	0.149517					phosphatase activator (predicted)
SPAC56E4.03	1.24878	Induced	299	0.717785	0.113613					aromatic aminotransferase (predicted)
SPAC1687.15|gsk3	1.23649	Induced	300	-0.342756	-0.687612					serine/threonine protein kinase Gsk3
SPAC2C4.06c	1.2319	Induced	301	-1.23357	-1.07189	A				rRNA methyltransferase (predicted)
SPAC14C4.07	1.22891	Induced	302	0.172169	0.343786					membrane transporter
SPAC1F8.08	1.22758	Induced	303	-0.715949	-0.646313		86	20		sequence orphan
SPAC8F11.08c	1.22607	Induced	304	0.260686	-0.209879					esterase/lipase (predicted)
SPAC144.10c|gwt1	1.22524	Induced	305	-0.232444	-0.371821					pig-W
SPBP4H10.17c	1.22431	Induced	306	-0.296757	-0.394055					carboxyl methyl esterase
SPCC794.01c	1.2231	Induced	307	-0.701519	-0.405039		53	12		glucose-6-phosphate 1-dehydrogenase (predicted)
SPBC19C7.10	1.22201	Induced	308	-0.785583	-0.934959					transcription factor (predicted)
SPBC713.09	1.21944	Induced	309	0.593319	0.0972814			not_ranked		sequence orphan
SPAC6G10.03c	1.2161	Induced	310	0.973529	0.704539					abhydrolase family protein, unknown biological role
SPBC1271.07c	1.21544	Induced	311	0.481199	-0.202241					N-acetyltransferase (predicted)
SPCC645.05c|myo2	1.21521	Induced	312	-0.429085	-0.0320132					myosin II heavy chain
SPCC1442.12	1.21082	Induced	313	-0.0649071	0.066701		not_ranked			phosphatidylserine synthase Pps1
SPBC365.05c|slu7	1.20938	Induced	314	-0.157297	-0.220339					splicing factor Slu7
SPBC1683.04	1.20781	Induced	315	-0.9247	0.174177					glycosyl hydrolase family 3
SPAC19B12.08	1.20526	Induced	316	0.589528	0.365555				induced	peptidase family C54
SPBC1773.06c	1.20395	Induced	317	-0.647265	-0.695463				induced	alcohol dehydrogenase (predicted)
SPAC6F6.12	1.20329	Induced	318	0.202624	-0.0390417					autophagy associated protein Atg24 (predicted)
SPCC4G3.12c	1.2017	Induced	319	0.0669233	-0.0315641					ubiquitin-protein ligase E3 (predicted)
SPBC26H8.11c	1.19263	Induced	320	0.0858852	-0.4094					conserved fungal protein
SPAC1527.02|sft2	1.18949	Induced	321	0.0756808	-0.104461					Golgi transport protein Sft2 (predicted)
SPAC25H1.03|mug66	1.18745	Induced	322	-1.06421	-0.78228	A				meiotically upregulated gene Mug66
SPAC23H4.10c|thi4	1.18606	Induced	323	-0.977989	-0.988208					thiamine-phosphate dipyrophosphorylase/hydroxyethylthiazole kinase
SPBC337.16|cho1	1.18303	Induced	324	0.344073	0.110393					phosphatidyl-N-methylethanolamine N-methyltransferase (predicted)
SPAC1565.06c|spg1	1.1825	Induced	325	-0.564851	-0.587968					GTPase Spg1
SPCC4E9.01c|rec11	1.1798	Induced	326	-0.89301	-0.924349					meiotic cohesin complex subunit Rec11
SPBC4F6.06|kin1	1.17859	Induced	327	-0.223315	-0.164537					microtubule affinity-regulating kinase Kin1
SPCC1739.04c	1.17791	Induced	328	0.0348615	-0.0181643					sequence orphan
SPAC4F10.07c|atg13	1.17697	Induced	329	0.622377	0.306876					autophagy associated protein Atg13 (predicted)
SPCC550.04c|gpi2	1.17604	Induced	330	-1.4425	-1.28434	A/P				pig-C
SPBC902.05c|idh2	1.17549	Induced	331	-0.0885686	-0.30161					isocitrate dehydrogenase (NAD+) subunit 2
SPBC1711.08	1.17317	Induced	332	-0.129634	-0.289468			not_ranked		chaperone activator Aha1 (predicted)
SPAC3H5.11	1.17164	Induced	333	-0.0263907	-0.299068		not_ranked			NAD/NADH kinase (predicted)
SPCC330.01c|rhp16	1.16953	Induced	334	-0.236792	0.0712085					Rad16 homolog Rhp16
SPAC637.13c	1.16918	Induced	335	-0.633901	-1.18147					cytoskeletal signaling protein
SPBC713.02c|ubp21	1.16882	Induced	336	-0.822554	-0.00933483					ubiquitin C-terminal hydrolase Ubp21
SPAC24H6.08	1.16808	Induced	337	-0.468399	-0.73158					sequence orphan
SPBP8B7.30c|thi5	1.16716	Induced	338	-0.451215	-0.432932					transcription factor Thi5
SPAC8E11.01c	1.16501	Induced	339	-0.416385	-0.566304					beta-fructofuranosidase-like protein
SPAC17C9.16c	1.16322	Induced	340	-1.08839	-1.10939			not_ranked		MFS family transmembrane transporter Mfs1
SPBC83.17	1.16174	Induced	341	-0.0450977	-0.253946			153		transcriptional coactivator, multiprotein bridging factor Mbf1 (predicted)
SPAC9.13c|cwf16	1.16001	Induced	342	0.0620485	-0.142127					splicing factor (predicted)
SPBC839.17c|fkh1	1.15875	Induced	343	-0.244375	-0.439264					FKBP-type peptidyl-prolyl cis-trans isomerase Fkh1
SPAC1635.01	1.15857	Induced	344	-0.307441	-0.433035		not_ranked			voltage-dependent anion-selective channel
SPAC57A10.09c	1.15694	Induced	345	-1.12556	-0.679132	A	not_ranked		induced	High-mobility group non-histone chromatin protein
SPBP35G2.14	1.14511	Induced	346	-0.32486	-0.326278					RNA-binding protein
SPBC1105.02c|lys4	1.14486	Induced	347	-0.338067	-0.165023		not_ranked	129		homocitrate synthase (predicted)
SPBC651.09c	1.13919	Induced	348	-0.0270369	-0.03129					RNA polymerase II associated Paf1 complex (predicted)
SPAC25A8.02	1.13817	Induced	349	0.18459	-0.0434362					sequence orphan
SPBPB2B2.13	1.13673	Induced	350	-0.853037	-1.43275	P	not_ranked			galactokinase Gal1 (predicted)
SPBC8E4.04	1.13398	Induced	351	0.11877	-0.402306					aldo/keto reductase involved in pentose catabolism (predicted)
SPAC15A10.01|atm1	1.13042	Induced	352	0.0193136	0.143555					ABC family iron transporter Atm1
SPAC17C9.12	1.12774	Induced	353	-1.2157	-0.927022	A/P				MSP domain
SPAC1D4.02c	1.1211	Induced	354	0.224486	-0.0507682					human GRASP protein homolog (predicted)
SPBC16H5.06|rip1	1.11672	Induced	355	-0.768321	-0.425603					ubiquinol-cytochrome-c reductase complex subunit 5
SPBC31A8.01c|cwl1	1.09938	Induced	356	-0.641301	-0.347743		not_ranked	137		reticulon-like protein
SPBC2F12.15c	1.08488	Induced	357	0.286154	-0.135022					palmitoyltransferase (predicted)
SPAC23D3.04c|gpd2	1.07999	Induced	358	-0.256665	-0.227382					glycerol-3-phosphate dehydrogenase Gpd2
SPBC337.15c|coq7	1.07976	Induced	359	-0.512501	-0.635389					ubiquinone biosynthesis protein Coq7
SPBC660.08	1.0652	Induced	360	-0.444842	-0.331931					sequence orphan
SPAC1805.16c	1.04883	Induced	361	0.231525	0.129911					purine nucleoside phosphorylase (predicted)
SPBC19C7.09c|uve1	1.04418	Induced	362	-1.54723	-1.28669	A/P				endonuclease Uve1
SPAC22H12.03	1.04115	Induced	363	-0.165791	-0.146032					mitochondrial hydrolase (predicted)
SPAC13D6.01|pof14	1.02451	Induced	364	0.123294	0.0238861					F-box protein Pof14
SPAC1B3.03c|wis2	1.0077	Induced	365	-0.633393	-0.350684			not_ranked		cyclophilin family peptidyl-prolyl cis-trans isomerase Wis2
SPBC19C2.04c|ubp11	1.00384	Induced	366	-0.341239	-0.138251					ubiquitin C-terminal hydrolase Ubp11
SPBC887.15c	1.00375	Induced	367	-0.0860949	-0.550019			not_ranked		sphingosine hydroxylase (predicted)
SPAC31A2.04c	0.996808	Induced	368	-0.320149	-0.20963					20S proteasome component beta 4 (predicted)
SPAC1002.13c|psu1	-3.26162	Repressed		-0.0904692	1.76296	P	64	24	repressed	beta-glucosidase Psu1 (predicted)
SPAC27E2.11c	-1.96117	Repressed		0.294071	1.0111		57	34		sequence orphan
SPBC16D10.06	-0.99278	Repressed		-1.12505	-0.608256	A	not_ranked	45		ZIP zinc transporter Zrt1
SPAC10F6.01c	-1.10181	Repressed		-0.652946	-0.030935		not_ranked	47		sulfite reductase Sir1
SPBPB7E8.01	-1.28241	Repressed		-0.868077	-0.731057	A/P	not_ranked	54		sequence orphan
SPAC19B12.02c	-2.43021	Repressed		-0.42509	-0.0458634		not_ranked	71		1,3-beta-glucanosyltransferase Gas1 (predicted)
SPBC1105.05|exg1	-1.12421	Repressed		-0.450662	-0.1709		129	81		glucan 1,3-beta-glucosidase I/II precursor
SPAC8E11.10|sou1	-1.48218	Repressed		0.0181221	-0.593542		not_ranked	110		sorbose reductase (predicted)
SPBC1347.11	-1.39525	Repressed		-0.566289	0.637993		not_ranked	117		Stress Responsive Orphan 1
SPAC1B3.16c|vht1	-1.45836	Repressed		0.225433	0.681221		not_ranked	139		vitamin H transporter Vth1
SPAPB1E7.07	-1.48248	Repressed		-0.0429035	0.331733		115	168		glutamate synthase Glt1 (predicted)
SPAPB15E9.01c	-2.6799	Repressed		0.152686	0.448651		133	169		sequence orphan
SPBC25B2.02c|mam1	-1.09111	Repressed		0.795321	0.711542			170		M-factor transporter Mam1
SPBC3D6.02|but2	-1.48264	Repressed		1.22102	0.992042	A/P	59	not_ranked		But2 family protein But2
SPBC887.17	-2.32252	Repressed		-0.616979	0.900806		120	not_ranked	repressed	uracil permease (predicted)
SPAC664.06|rpl703	-1.42568	Repressed		-0.565002	0.0992015		140	not_ranked	repressed	60S ribosomal protein L7
SPAC1002.17c	-1.02688	Repressed		0.925301	-0.0414982	A	not_ranked	not_ranked		uracil phosphoribosyltransferase (predicted)
SPAC24H6.13	-1.81305	Repressed		-0.146327	0.214021		not_ranked	not_ranked		DUF221 family protein
SPAC1F7.08|fio1	-2.05355	Repressed		3.32048	0.582451	A	not_ranked	not_ranked		iron transport multicopper oxidase Fio1
SPAC1F7.07c|fip1	-2.4418	Repressed		4.23289	1.07961	A	not_ranked	not_ranked		iron permease Fip1
SPBC651.01c|nog1	-1.62131	Repressed		-0.374854	0.465595			not_ranked		GTP binding protein Nog1 (predicted)
SPAC9E9.09c	-1.54721	Repressed		-0.45643	0.498102		29			aldehyde dehydrogenase (predicted)
SPBC13A2.04c	-2.51538	Repressed		-0.299158	-0.163041		110			PTR family peptide transporter
SPAC140.02|gar2	-1.04745	Repressed		-0.444599	0.425625		not_ranked			nucleolar protein required for rRNA processing
SPBC14F5.05c|sam1	-1.14455	Repressed		-0.0513939	0.152403		not_ranked			S-adenosylmethionine synthetase
SPAC13D6.02c|byr3	-1.23423	Repressed		0.0773291	0.109112		not_ranked			zinc finger protein Byr3
SPAC1F8.03c|str3	-1.2511	Repressed		-0.0574434	-0.349639		not_ranked			siderophore-iron transporter Str3
SPBC20F10.01|gar1	-1.26757	Repressed		-0.515385	0.0499009		not_ranked		repressed	snoRNP pseudouridylase complex protein Gar1
SPBC4F6.09|str1	-1.28365	Repressed		-1.05862	-1.29884	A/P	not_ranked			siderophore-iron transporter Str1
SPCC338.11c|rrg1	-1.32364	Repressed		0.0359653	0.596953		not_ranked			methyltransferase Rrg1 (predicted)
SPAC16.05c|sfp1	-1.40456	Repressed		-0.336169	0.133842		not_ranked			transcription factor Sfp1 (predicted)
SPAC11E3.13c	-1.56157	Repressed		0.457849	0.704881		not_ranked			1,3-beta-glucanosyltransferase Gas5 (predicted)
SPCC1259.08	-1.5853	Repressed		-0.0208236	0.39822		not_ranked			conserved fungal protein
SPAC23D3.12	-2.44386	Repressed		-0.585629	0.588359		not_ranked			inorganic phosphate transporter (predicted)
SPAC25B8.13c|isp7	-2.51748	Repressed		0.795523	0.907366		not_ranked			2-OG-Fe(II) oxygenase superfamily protein
SPAC959.03c	-0.913248	Repressed		-0.23459	-0.220216					U3 snoRNP-associated protein Utp7
SPCC1739.06c	-0.949812	Repressed		-0.550955	-0.0627031					uroporphyrin methyltransferase (predicted)
SPBC1709.01|chs2	-0.953474	Repressed		-0.737923	-0.265342					chitin synthase homolog Chs2
SPAC26H5.13c	-0.971108	Repressed		0.574974	0.91771					DUF1753 family protein
SPBC800.06|brx1	-0.997128	Repressed		-0.655603	0.0265294				repressed	ribosome biogenesis protein Brx1
SPAC15A10.13|ppk3	-1.00865	Repressed		0.273481	0.374316					serine/threonine protein kinase Ppk3
SPAC18B11.02c	-1.01122	Repressed		-0.00968417	0.132755					tRNA pseudouridylate synthase (predicted)
SPCC18.01c|adg3	-1.01598	Repressed		0.182135	-0.0417994					beta-glucosidase Adg3 (predicted)
SPCC330.09	-1.03756	Repressed		-0.656128	0.167533					rRNA processing protein Enp2 (predicted)
SPAC9G1.12|cpd1	-1.0472	Repressed		-0.373723	0.267055					tRNA (m1A) methyltransferase complex catalytic subunit Cpd1
SPCC1322.12c|bub1	-1.05611	Repressed		0.503511	0.654783					serine/threonine protein kinase Bub1
SPAC222.06|mak16	-1.05668	Repressed		0.0303804	0.382706				repressed	nuclear HMG-like acidic protein Mak16 (predicted)
SPAC22F3.08c|rok1	-1.06121	Repressed		0.43439	0.322524					ATP-dependent RNA helicase Rok1 (predicted)
SPAC2F3.02	-1.06289	Repressed		0.381404	0.236714					ER protein translocation subcomplex subunit Sec72 (predicted)
SPAC18B11.06	-1.0741	Repressed		-0.582983	-0.0565354				repressed	U3 snoRNP-associated protein Lcp5 (predicted)
SPCC4G3.17	-1.07853	Repressed		0.34561	0.541807					metal dependent phosphohydrolase (predicted)
SPAC29E6.03c|uso1	-1.08529	Repressed		0.145496	0.162975					ER to Golgi tethering factor Uso1 (predicted)
SPAC57A10.12c|ura3	-1.08782	Repressed		-0.195224	0.317498				repressed	dihydroorotate dehydrogenase Ura3
SPAC824.08|gda1	-1.0888	Repressed		1.0296	0.688104					guanosine-diphosphatase Gda1
SPCC14G10.02	-1.09067	Repressed		-0.06064	-0.0391637					ribosome biogenesis protein Urb1
SPBC17F3.01c|rga5	-1.09096	Repressed		0.222712	0.424954					Rho-type GTPase activating protein Rga5
SPAC806.02c	-1.09864	Repressed		0.12897	0.243565					Par A family ATPase/WD repeat iron cluster assembly fusion protein
SPAC25B8.07c	-1.09943	Repressed		0.611807	0.413614					hypoxia induced family protein
SPBC25B2.07c	-1.10529	Repressed		0.166493	0.251759					microtubule-associated protein
SPAC1B3.17|clr2	-1.1068	Repressed		0.213197	0.294361					chromatin silencing protein Clr2
SPBC1539.10	-1.10704	Repressed		0.00444289	0.0337751					ribosome biogenesis protein Nop16 (predicted)
SPAC2C4.12c	-1.11188	Repressed		0.575083	0.207371					tRNA 2'-phosphotransferase Tpt1 (predicted)
SPCC613.07	-1.11201	Repressed		0.519111	0.713635					snoRNA biogenesis protein
SPCC290.03c|nup186	-1.11626	Repressed		0.244275	0.600155					nucleoporin Nup186
SPAC18G6.05c	-1.11661	Repressed		0.707518	0.808771					translation elongation regulator Gcn1 (predicted)
SPAC22F8.09|rrp16	-1.12124	Repressed		0.339212	0.437102					rRNA processing protein Rrp16 (predicted)
SPBC1826.01c|mot1	-1.12621	Repressed		0.0339943	0.176666					TATA-binding protein associated factor Mot1
SPCC306.02c	-1.12716	Repressed		0.364061	0.514229					Rab GTPase binding (predicted)
SPAC19B12.03|bgs3	-1.12917	Repressed		0.49356	0.798376					1,3-beta-glucan synthase subunit Bgs3
SPBC317.01|mbx2	-1.12955	Repressed		0.483265	0.232307					MADS-box transcription factor Pvg4
SPAC1486.09	-1.13501	Repressed		0.0826407	0.133166				repressed	ribosome biogenesis protein Nob1 (predicted)
SPBC1105.01|rrp12	-1.13548	Repressed		-0.272835	0.353866					rRNA processing protein Rrp12-like
SPBC17D1.05	-1.14735	Repressed		0.0790509	0.528832					sequence orphan
SPCC1020.08	-1.15005	Repressed		0.170625	0.333247					wybutosine biosynthesis protein Tyw1
SPAC22G7.05	-1.15756	Repressed		0.831968	0.850312					krr family protein
SPCC645.03c|isa1	-1.15825	Repressed		-0.542561	-0.132112					iron-sulfur protein Isa1
SPAC57A10.07	-1.15868	Repressed		0.473933	0.570914					conserved protein (fungal and protazoan)
SPCC777.11	-1.16599	Repressed		0.277607	0.443177					sequence orphan
SPBC29A3.16	-1.16749	Repressed		-0.0740548	0.230023				repressed	ribosome biogenesis protein Rrs1 (predicted)
SPBC11G11.05|rpa34	-1.17101	Repressed		0.0919237	0.467233					DNA-directed RNA polymerase I complex subunit Rpa34 (predicted)
SPCC162.09c|hmg1	-1.17741	Repressed		0.992724	0.815143	A				3-hydroxy-3-methylglutaryl-CoA reductase Hmg1
SPAC22A12.05|rpc11	-1.1793	Repressed		-0.239299	-0.0913649					DNA-directed RNA polymerase III complex subunit Rpc11
SPBC405.01|ade1	-1.17996	Repressed		0.292031	0.359149					phosphoribosylamine-glycine ligase
SPCC1672.07	-1.18218	Repressed		-0.511884	0.421833					U3 snoRNP-associated protein Utp21 (predicted)
SPBC11G11.03	-1.18864	Repressed		-0.299472	0.0592906				repressed	ribosome assembly protein (predicted)
SPCC24B10.15	-1.18888	Repressed		0.711714	0.444012					PINc domain
SPAC1687.01|rpc19	-1.19684	Repressed		-0.0536686	0.169182					DNA-directed RNA polymerase I and III subunit Rpc19
SPAC1071.11	-1.19766	Repressed		0.239757	0.333684					NADH-dependent flavin oxidoreductase (predicted)
SPAPB1E7.06c|eme1	-1.19821	Repressed		0.0641449	0.55635					Holliday junction resolvase subunit Eme1
SPAC31A2.07c|dbp10	-1.20178	Repressed		-0.65112	0.228008					ATP-dependent RNA helicase Dbp10 (predicted)
SPAC30C2.02|mmd1	-1.20467	Repressed		0.00396591	0.0121176				repressed	deoxyhypusine hydroxylase (predicted)
SPAC23C4.17	-1.20579	Repressed		-0.149582	0.365015				repressed	tRNA (cytosine-5-)-methyltransferase (predicted)
SPAC17A5.03|rpl301	-1.20593	Repressed		0.386512	0.635365					60S ribosomal protein L3
SPCC965.13	-1.20599	Repressed		-0.205574	0.165837					membrane transporter
SPBC651.08c|rpc1	-1.20771	Repressed		0.164871	0.653933					DNA-directed RNA polymerase III complex large subunit Rpc1
SPCC1682.13	-1.20884	Repressed		0.140224	0.270905					Clr6 associated factor 2, Laf2
SPAC4G9.20c	-1.2143	Repressed		-0.165287	0.00320706					mitochondrial carrier with solute carrier repeats
SPBC1198.07c	-1.21463	Repressed		0.399329	0.830745					mannan endo-1,6-alpha-mannosidase (predicted)
SPCC18.05c	-1.21652	Repressed		-0.0238768	0.121223					notchless-like protein
SPBC646.12c|gap1	-1.21684	Repressed		-0.265211	0.257235					GTPase activating protein Gap1
SPBC1A4.05	-1.21754	Repressed		0.109416	0.527848					sequence orphan
SPBC1685.15c|klp6	-1.22095	Repressed		0.0369607	0.140042					kinesin-like protein Klp6
SPAC26H5.10c|tif51	-1.22125	Repressed		-0.0114176	0.110651					translation initiation factor eIF5A
SPAC24B11.07c	-1.22317	Repressed		0.178604	0.647207					ketopantoate reductase (predicted)
SPAC1782.08c|rex3	-1.22598	Repressed		0.916434	0.747025					exonuclease Rex3 (predicted)
SPCC4E9.02|cig1	-1.22699	Repressed		0.673642	-0.0328171					cyclin Cig1
SPAC3F10.02c|trk1	-1.23074	Repressed		0.439695	0.590936					potassium ion transporter Trk1
SPCC162.11c	-1.2309	Repressed		0.531499	0.367035					uridine kinase (predicted)
SPBC16E9.14c	-1.23157	Repressed		0.968934	0.86515					cation diffusion family zinc membrane transporter Zrg17
SPBC4F6.14	-1.23314	Repressed		-0.185559	0.134985				repressed	RNA-binding protein
SPAC144.15c	-1.23376	Repressed		0.57242	0.752247					Golgi transport complex subunit Cog1 (predicted)
SPBC543.06c|dbp8	-1.24004	Repressed		-0.451626	0.262425					ATP-dependent RNA helicase Dbp8 (predicted)
SPAC1142.04	-1.24014	Repressed		0.0720959	0.390259				repressed	Noc complex subunit Noc2 family (predicted)
SPBC2F12.14c|gua1	-1.24051	Repressed		0.029656	0.487594					IMP dehydrogenase Gua1 (predicted)
SPBC428.19c	-1.2407	Repressed		0.192325	0.278752					U3 snoRNP protein Utp15 (predicted)
SPAC56F8.09|rrp8	-1.243	Repressed		0.576238	0.2507				repressed	rRNA methyltransferase Rrp8 (predicted)
SPCC16A11.17|cdc21	-1.24447	Repressed		-0.102865	0.426267					MCM complex subunit Cdc21
SPBC14C8.12|rpb8	-1.24642	Repressed		-0.303061	0.194464					DNA-directed RNA polymerase I, II and III subunit Rpb8
SPCC24B10.18	-1.25122	Repressed		-0.139732	0.296044					human Leydig cell tumor 10 kDa protein homolog
SPBP23A10.07|rpa2	-1.25209	Repressed		0.160556	0.591929					DNA-directed RNA polymerase I complex subunit Rpa2
SPBC21H7.04	-1.25365	Repressed		0.353488	-0.295347					ATP-dependent RNA helicase Dbp7 (predicted)
SPBC1604.14c|shk1	-1.25427	Repressed		1.82808	1.46617	A/P				PAK-related kinase Shk1
SPCC550.05|nse1	-1.25552	Repressed		0.487334	0.588932					Smc5-6 complex non-SMC subunit 1
SPBC14C8.07c|cdc18	-1.25924	Repressed		0.394964	0.325732					MCM loader
SPAC56F8.10|met9	-1.25947	Repressed		0.0110726	0.584863					methylenetetrahydrofolate reductase Met9
SPAC10F6.03c	-1.26416	Repressed		0.171087	0.496091				repressed	CTP synthase (predicted)
SPAC29B12.08	-1.2746	Repressed		-0.134449	0.841908					sequence orphan
SPAC977.12	-1.27581	Repressed		-0.0339291	-0.0447646					L-asparaginase (predicted)
SPAC22A12.06c	-1.28542	Repressed		-1.00884	-0.516526					serine hydrolase
SPBC25H2.08c|mrs2	-1.28614	Repressed		0.16752	0.102887					magnesium ion transporter Mrs2
SPAC30D11.03|drs1	-1.28752	Repressed		-0.433287	0.606295					ATP-dependent RNA helicase Ddx27/Drs1 (predicted)
SPCC1322.15|rpl3402	-1.29155	Repressed		-0.0384914	0.247187					60S ribosomal protein L34
SPAC25H1.05|meu29	-1.29307	Repressed		0.131873	0.395563					sequence orphan
SPBC16H5.10c|prp43	-1.30284	Repressed		-0.223627	0.190882					ATP-dependent RNA helicase Prp43
SPAPB1A10.06c	-1.30513	Repressed		0.122333	0.414788					ATP-dependent RNA helicase Dhr1 (predicted)
SPCC1450.03	-1.30895	Repressed		-0.351066	0.35588					ribonucleoprotein (RNP) complex (predicted)
SPAC8F11.04	-1.311	Repressed		0.0897728	0.372265				repressed	U3 snoRNP-associated protein Cic1/Utp30 family (predicted)
SPCC1450.10c	-1.31116	Repressed		-1.07068	0.229645					iron hydrogenase (predicted)
SPBC776.08c	-1.31988	Repressed		-0.18379	0.0972323				repressed	Nrap
SPAC2C4.11c|rbp28	-1.32571	Repressed		-0.54168	0.362572					RNA-binding protein Rbp28
SPBC25B2.05|mis3	-1.32588	Repressed		0.132962	0.737407	P			repressed	rRNA processing protein Mis3
SPAC18G6.11c|rrn3	-1.32606	Repressed		0.137863	0.275303					ribosomal DNA (rDNA) transcription factor Rrn3
SPAC890.05	-1.3286	Repressed		-0.126346	0.36442				repressed	ribosome biogenesis protein (predicted)
SPAC1565.05	-1.33119	Repressed		-0.413201	0.424568					sequence orphan
SPCC1795.11|sum3	-1.33266	Repressed		-0.387339	0.224633					ATP-dependent RNA helicase Sum3
SPAC19G12.16c|adg2	-1.3339	Repressed		-0.0844365	-0.0201076					conserved fungal protein
SPBC1A4.07c	-1.33431	Repressed		0.372218	0.731138					U3 snoRNP-associated protein Sof1
SPAC823.04	-1.33564	Repressed		0.554764	0.541385					rRNA processing protein, DUF947 family (predicted)
SPAC1F12.05	-1.33643	Repressed		0.878358	0.925541					conserved fungal protein
SPBC800.10c	-1.33728	Repressed		0.868811	1.04983	P				EPS15 repeat family actin cortical patch component (predicted)
SPBC23E6.09|ssn6	-1.3385	Repressed		-0.16069	0.18438					transcriptional corepressor Ssn6
SPBC1711.16	-1.34212	Repressed		0.0237227	0.52191					WD repeat protein Pwp1 (predicted)
SPAC1F8.06|fta5	-1.35235	Repressed		-0.753903	-0.26217					Sim4 and Mal2 associated (4 and 2 associated) protein 5, predicted cell surface glycoprotein
SPAPB8E5.07c	-1.35717	Repressed		0.16587	0.584505					ribosome biogenesis protein Rrp12
SPBC32H8.05	-1.35932	Repressed		-0.337899	0.4687					conserved fungal protein
SPBC1734.01c	-1.36122	Repressed		0.172533	0.356059				repressed	pre-rRNA processing protein Esf1 (predicted)
SPBC36.01c	-1.36438	Repressed		-0.217624	-0.402414				repressed	spermidine family transporter (predicted)
SPBC1711.05	-1.36523	Repressed		-0.568922	0.113389					nucleocytoplasmic transport chaperone Srp40 (predicted)
SPCC320.13c|ark1	-1.36579	Repressed		0.00754081	0.215529					aurora-B kinase Ark1
SPAPB24D3.02c	-1.37238	Repressed		0.153015	0.784046					amino acid permease, unknown 3
SPBC4C3.05c|nuc1	-1.38197	Repressed		-0.614337	-0.00201928					DNA-directed RNA polymerase I complex large subunit Nuc1
SPCC584.13	-1.38281	Repressed		0.109873	0.0396799					amino acid permease, unknown 14
SPBC36.07	-1.38455	Repressed		-0.186314	0.445614					elongator subunit Iki3 (predicted)
SPCC290.02|rpc34	-1.38608	Repressed		-0.559951	0.176562				repressed	DNA-directed RNA polymerase III complex subunit Rpc34
SPBC13G1.08c|ash2	-1.39734	Repressed		0.491998	0.383079					Ash2-trithorax family protein
SPBC2G2.08|ade9	-1.39753	Repressed		-0.322306	0.0483093				repressed	C-1-tetrahydrofolatesynthase/methylenetetrahydrof olatedehydrogenase/methylenetetrahydrofolatecyclohydrolase/ formyltetrahydrofolatesynthetase
SPBC56F2.08c	-1.3999	Repressed		0.26151	0.668886					RNA-binding protein
SPAC4F8.04	-1.4047	Repressed		0.183767	0.425273					Brix domain protein Rpf1 (predicted)
SPAC11G7.01	-1.40616	Repressed		0.662584	0.920895	P				sequence orphan
SPAC17H9.05|ebp2	-1.4119	Repressed		0.244902	0.558536					rRNA processing protein Ebp2
SPAC4F10.09c	-1.41778	Repressed		0.0987248	0.205886					ribosome biogenesis protein Noc1 (predicted)
SPBP8B7.14c|dpb2	-1.41841	Repressed		0.669154	0.374549					DNA polymerase epsilon catalytic subunit B, Dpb2
SPBC19G7.05c|bgs1	-1.42158	Repressed		1.12596	1.18194	A/P				1,3-beta-glucan synthase catalytic subunit Bgs1
SPBC23E6.04c|utp10	-1.428	Repressed		-0.33568	-0.0214791					U3 snoRNP-associated protein Utp10 (predicted)
SPBC4F6.13c	-1.43711	Repressed		-0.240328	0.235365					WD repeat/BOP1NT protein
SPBC13G1.09	-1.43979	Repressed		0.0934735	0.487197					U3 and U14 snoRNA associated protein (predicted)
SPAC24C9.11	-1.44089	Repressed		0.317649	0.874867					MIF4G/MA4 domain protein
SPBC409.15	-1.44324	Repressed		-0.309296	0.232577					rRNA processing protein Tsr2 (predicted)
SPBC1539.08	-1.44584	Repressed		0.2531	0.179968					ADP-ribosylation factor, Arf family Arf6
SPBC18H10.20c	-1.45576	Repressed		0.0553717	0.441237					conserved fungal protein
SPAC1D4.11c|lkh1	-1.45721	Repressed		-0.306908	0.219314					dual specificity protein kinase Lkh1
SPBC83.15	-1.46457	Repressed		0.320003	0.672272				repressed	ribosome biogenesis protein Nsa1
SPBC16D10.01c	-1.4777	Repressed		0.274757	0.617809				repressed	conserved fungal protein
SPAC17C9.03|tif471	-1.4842	Repressed		0.425593	0.504655					translation initiation factor eIF4G
SPBC14C8.14c|pol5	-1.4941	Repressed		-0.383855	0.485678					DNA polymerase phi
SPBC24C6.11|cwf14	-1.51019	Repressed		0.78973	0.732335					G10 protein
SPAC19B12.11c	-1.5122	Repressed		-0.539506	0.296027					zinc finger protein, human ZNF593 ortholog
SPAC4G8.07c	-1.51327	Repressed		-0.305937	0.254039					tRNA (m5U54) methyltransferase Trm2 (predicted)
SPAC2F3.03c|rpa49	-1.51675	Repressed		-0.104378	0.423029				repressed	DNA-directed RNA polymerase I complex subunit Rpa49
SPCC320.11c	-1.52631	Repressed		-0.204395	0.227047				repressed	RNA-binding protein
SPBC19F5.05c|ppp1	-1.53983	Repressed		-0.581508	0.288105				repressed	pescadillo-family BRCT domain protein
SPAC4G8.06c|trm12	-1.56585	Repressed		0.382311	0.45781					tRNA methyltransferase Trm12 (predicted)
SPCC364.01	-1.57263	Repressed		0.390492	0.43034					sequence orphan
SPCC1494.07	-1.57697	Repressed		0.122911	0.311415					human THADA ortholog
SPAC22E12.13c|rpl2403	-1.59482	Repressed		-0.214911	0.276271				repressed	60S ribosomal protein L24-3 (L30)
SPBC32H8.04c	-1.59701	Repressed		0.419195	0.603592					rRNA processing protein Fcf1 (predicted)
SPAC1687.11|spb1	-1.62091	Repressed		-0.0986319	0.659483					rRNA methyltransferase Spb1 (predicted)
SPAC3H1.06c	-1.62996	Repressed		0.259587	0.644283					membrane transporter (predicted)
SPBC3H7.14	-1.63233	Repressed		1.28942	1.32201	P				BRCT domain protein
SPBP8B7.16c|dbp2	-1.63417	Repressed		-0.180966	0.499256				repressed	ATP-dependent RNA helicase Dbp2
SPAC23G3.06	-1.63713	Repressed		0.312065	0.705017					U3 snoRNP protein Nop58 (predicted)
SPAC4G9.08c|rpc2	-1.64965	Repressed		0.145299	0.621146					DNA-directed RNA polymerase III complex subunit Rpc2
SPAC664.08c	-1.65364	Repressed		0.160468	0.658166					traub family protein (predicted)
SPCP1E11.11	-1.65469	Repressed		0.0953392	0.461004				repressed	Puf family RNA-binding protein
SPAC23H4.15	-1.65744	Repressed		-0.254908	0.399476				repressed	ribosome biogenesis protein Tsr1 (predicted)
SPAC2F7.03c|pom1	-1.66306	Repressed		0.433242	0.657065					DYRK family protein kinase Pom1
SPAC212.10	-1.66448	Repressed		0.901223	1.08876					pseudo- malic acid transport protein
SPBC16C6.12c	-1.67819	Repressed		-0.143477	0.75603				repressed	Las1-like protein
SPBC56F2.04	-1.68119	Repressed		-0.0807218	0.329375					U3 snoRNP protein Utp20
SPAPB1E7.04c	-1.68602	Repressed		-0.775547	-0.849742					chitinase (predicted)
SPAC1F7.02c	-1.69031	Repressed		-0.0432195	0.430788				repressed	ATP-dependent RNA helicase Has1 (predicted)
SPAC6F6.03c	-1.69044	Repressed		-0.473302	0.585491					ribosome export GTPase (predicted)
SPBP23A10.11c	-1.69475	Repressed		-0.212943	-0.0682956				repressed	conserved fungal protein
SPAC13G7.13c|msa1	-1.69993	Repressed		0.142464	0.282404					RNA-binding protein Msa1
SPAC19B12.01	-1.71066	Repressed		-0.0955122	0.017517				repressed	TPR repeat protein, TTC27 family
SPAC17H9.04c	-1.73536	Repressed		0.297608	0.414401				repressed	RNA-binding protein
SPAC1093.05	-1.7354	Repressed		0.0302085	0.433555					ATP-dependent RNA helicase Hca4 (predicted)
SPAPB8E5.06c|rpl302	-1.75675	Repressed		0.605592	0.494209					60S ribosomal protein L3
SPCC320.08	-1.77636	Repressed		0.00395828	0.75459					membrane transporter (predicted)
SPBC31E1.06|bms1	-1.77914	Repressed		0.0600094	0.648839					GTP binding protein Bms1
SPBC1711.07	-1.78519	Repressed		-0.524638	0.338475				repressed	WD repeat protein Rrb1 (predicted)
SPBC839.07|ibp1	-1.79499	Repressed		0.686394	0.710447					itty bitty phosphatase Ibp1
SPAC29B12.10c	-1.8097	Repressed		-0.317247	0.40091					glutathione transporter Pgt1
SPAC22E12.09c|krp1	-1.81806	Repressed		1.26864	0.953885	A				kexin
SPBP4H10.03|oxa102	-1.84854	Repressed		1.11117	1.11326	A/P				mitochondrial inner membrane translocase Oxa102
SPAC14C4.09|agn1	-1.86092	Repressed		0.248431	-0.112379					glucan endo-1,3-alpha-glucosidase Agn1
SPBC29A3.08|pof4	-1.86722	Repressed		1.26865	1.43038	A/P				elongin-A, F-box protein Pof4
SPBC3D6.12	-1.89316	Repressed		0.420912	0.662103					U3 snoRNA associted protein Dip2 (predicted)
SPAC14C4.12c	-1.89881	Repressed		0.0110522	0.650479					clr6 L associated factor 1 Laf1
SPBP4H10.14c	-1.908	Repressed		0.6743	0.518363					sequence orphan
SPAC3C7.08c|elf1	-1.93606	Repressed		0.544478	0.973443					AAA family ATPase ELf1
SPCC1183.07	-1.98034	Repressed		0.247717	0.829766				repressed	U3 snoRNP-associated protein Rrp5
SPBC1347.02|fkbp39	-2.01146	Repressed		-0.974449	0.231523	A			repressed	FKBP-type peptidyl-prolyl cis-trans isomerase (predicted)
SPBC106.14c|sda1	-2.10232	Repressed		-0.740867	0.226086				repressed	SDA1 family protein
SPBC9B6.07	-2.15669	Repressed		0.025023	0.588747				repressed	nucleolar protein Nop52 family (predicted)
SPBC839.11c|hut1	-2.25172	Repressed		0.479268	0.486232					uridine diphosphate-N-acetylglucosamine transporter Hut1
SPBC947.04	-2.27296	Repressed		0.71205	1.68034	P				cell surface glycoprotein (predicted), DIPSY family
SPAC13G6.10c	-2.29265	Repressed		0.349839	0.800954					O-glucosyl hydrolase (predicted)
SPAC821.08c|slp1	-2.29506	Repressed		-0.198354	-0.0577737					sleepy homolog Slp1
SPAC1B2.03c	-2.35316	Repressed		0.206095	0.375308					GNS1/SUR4 family protein
SPBC17D1.06|dbp3	-2.41972	Repressed		0.278741	0.781772					ATP-dependent RNA helicase Dbp3 (predicted)
SPBC2D10.19c	-2.55535	Repressed		0.735642	1.31518	P				pre-60S shuttlingfactor (predicted)
SPCC737.08	-2.77183	Repressed		0.287796	0.870561					midasin (predicted)
SPAC821.09|eng1	-3.48163	Repressed		0.755154	0.529826					endo-1,3-beta-glucanase Eng1
SPBC8E4.01c	-3.53993	Repressed		-1.19787	1.40808	P				inorganic phosphate transporter (predicted)
Note: a, Response (resp.) level indicates the average level (in log2 scale) of transcirptional response at 30, 60, and 120min after H2O2 stress; b, response (resp.) rank is based
on the response level of the induced genes; c, log ratio indicates the ratio between average levels of ressponse in mutants (average of atf1- and pcr1-) and wild type;
d, it indicates the Atf1 or Pcr1 dependent transcriptional response; e, Atf1/Pcr1 (AP) binding rank is based on the average level of overlapping major Atf1 and major Pcr1 bindings.
non-overlapping bindings are not ranked; f, Sty1 binding rank is based on average enrichment of Sty1 binding after H2O2; g, CESR gene is based on the study by Chen et al., (Chen et al., 2003)
