# Supplementary material for: Genomic Binding Profiling of the Fission Yeast Stress-Activated MAPK Sty1 and the bZIP Transcriptional Activator Atf1 in Response to H2O2
Source: PLoS One. 2010 Jul 16;5(7):e11620. doi: 10.1371/journal.pone.0011620 (PMC2905393; doi:10.1371/journal.pone.0011620)
Supplement: Table S6 — Phenotypic assessment of the H2O2-induced and/or Atf1/Pcr1-bound genes. (0.03 MB XLS) [file pone.0011620.s007.xls]

## Sheet: Sheet1
Supplemental Table S6. Phenotypic assessment of the H2O2-induced and/or Atf1/Pcr1-bound genes
(A) The list of 25 H2O2-induced Atf1/Pcr1-bound genes
Gene name	Deficient scorea	H2O2 response	Atf/Pcr binding	Phenotypeb
SPBC29B5.01|atf1	11.4699	Induced	Major	+
SPAC21E11.03c|pcr1	4.09639	Induced	Major	+
SPAC343.12|rds1	3.10241	Induced	Major	+
SPBC21C3.19	2.4498	Induced	Major	+
SPAC23G3.03|sib2	2.28916	Induced	Major	+
SPCC63.14	2.28916	Induced	Major	+
SPAC13G7.03	1.66265	Induced	Major
SPAC23H3.15c	1.63855	Induced	Major
SPAC22A12.17c	1.51807	Induced	Major
SPBC660.05	1.51807	Induced	Major
SPAC32A11.02c	1.42169	Induced	Major
SPAC22F8.05	1.37349	Induced	Major
SPCP31B10.06	1.27711	Induced	Major
SPBC725.02|mpr1	1.25301	Induced	Major
SPBC8E4.02c	1.25301	Induced	Major
SPAC15E1.02c	1.18072	Induced	Major
SPCC1322.07c	1.15663	Induced	Major
SPAC26H5.09c	0.891566	Induced	Major
SPBC1105.13c	0.843373	Induced	Major
SPAP8A3.04c|hsp9	0.771084	Induced	Major
SPAC3G6.07	0.746988	Induced	Major
SPAC167.06c	0.722892	Induced	Major
SPAC6C3.04|cit1	0.674699	Induced	Major
SPBC215.05|gpd1	0.674699	Induced	Major
SPAC10F6.06|vip1	1.18072	Induced	Major
(B) The list of 35 H2O2-induced Atf1/Pcr1-unbound genes
Gene name	Deficient score	H2O2 response	Atf/Pcr binding	Phenotype
SPAC13G7.05	3.03614	Induced	None	+
SPAC17C9.12	1.75904	Induced	None
SPAC2F3.05c	1.73494	Induced	None
SPCC1223.02|nmt1	1.71084	Induced	None
SPAC1751.01c|gti1	1.63855	Induced	None
SPAC17H9.12c	1.63855	Induced	None
SPCC31H12.06	1.63855	Induced	None
SPAC513.06c	1.59036	Induced	None
SPAC29B12.13	1.56627	Induced	None
SPBC16E9.16c	1.49398	Induced	None
SPAPB24D3.07c	1.46988	Induced	None
SPBC36B7.02	1.46988	Induced	None
SPBP8B7.18c	1.44578	Induced	None
SPCC794.03	1.37349	Induced	None
SPCC777.06c	1.3494	Induced	None
SPCC162.02c	1.3253	Induced	None
SPAC17A2.01|bsu1	1.27711	Induced	None
SPAC15A10.05c	1.22892	Induced	None
SPAC26F1.05	1.20482	Induced	None
SPAC4D7.02c	1.20482	Induced	None
SPAC22H10.13|zym1	1.18072	Induced	None
SPBP35G2.02	1.18072	Induced	None
SPAC13C5.04	1.15663	Induced	None
SPCC330.03c	1.15663	Induced	None
SPBC26H8.01|thi2	1.13253	Induced	None
SPBC2D10.05|exg3	1.10843	Induced	None
SPCC162.03	1.10843	Induced	None
SPCPB16A4.06c	0.963855	Induced	None
SPAC227.07c|pab1	0.939759	Induced	None
SPAP32A8.02	0.939759	Induced	None
SPAC30.03c|tsn1	0.795181	Induced	None
SPBC3B8.04c	0.771084	Induced	None
SPBC428.10	0.746988	Induced	None
SPBPB2B2.05	0.698795	Induced	None
SPAC1F3.09	0.409639	Induced	None
(C) The list of 24 H2O2-unresponsive Atf1/Pcr1-bound genesb
Gene name	Deficient score	H2O2 response	Atf/Pcr binding	Phenotype
SPCC622.12c	4.36747	Unresp.	Major	+
SPAC8E11.02c|rad24	4.24096	Unresp.	Major	+
SPCC622.08c|hta1	3.09237	Unresp.	Major	+
SPBC14F5.13c	2.53012	Unresp.	Major	+
SPCC576.17c	2.40964	Unresp.	Major	+
SPAC222.08c	2.07229	Unresp.	Major	+
SPCC74.09	1.92771	Unresp.	Major
SPCC306.11	1.63855	Unresp.	Major
SPCC1795.06|map2	1.51807	Unresp.	Major
SPAC1039.02	1.37349	Unresp.	Major
SPCPB16A4.03c|ade10	1.37349	Unresp.	Major
SPCC825.03c|psy1	1.3494	Unresp.	Major
SPAC24C9.15c|spn5	1.3012	Unresp.	Major
SPAC22E12.01	1.18072	Unresp.	Major
SPBPJ4664.01|dps1	1.15663	Unresp.	Major
SPCC1235.01	1.10843	Unresp.	Major
SPBC530.10c|anc1	1.08434	Unresp.	Major
SPAC922.04	1.05422	Unresp.	Major
SPBC1778.10c|ppk21	1.05422	Unresp.	Major
SPAC10F6.15	1.03614	Unresp.	Major
SPAC3G6.06c|rad2	0.963855	Unresp.	Major
SPAC869.02c	0.819277	Unresp.	Major
SPAC24H6.06|sld3	0.578313	Unresp.	Major
SPAC1A6.04c|plb1	0.481928	Unresp.	Major
Note: a, deficient score is proportional to the H2O2-sensitivity; b, + indicates the deficient score that
equals 2 or greater. b, unbound unresponsive genes do not include those whose basal transcription is
altered or unresponsive dependent genes (see Figure 4A)
