# Supplementary material for: Genomic Binding Profiling of the Fission Yeast Stress-Activated MAPK Sty1 and the bZIP Transcriptional Activator Atf1 in Response to H2O2
Source: PLoS One. 2010 Jul 16;5(7):e11620. doi: 10.1371/journal.pone.0011620 (PMC2905393; doi:10.1371/journal.pone.0011620)
Supplement: Table S7 — List of genes whose promoter is bound by Sty1 in cells prior to H2O2 stress. (0.14 MB XLS) [file pone.0011620.s008.xls]

## Sheet: S9_2009v
Pid	Chr	Peak	Sty1_lv1	Sty1_lv2	Type	distance_ATG	distance_TSS	Downstream_gene	ov_Sty1_H2O2
SR0102	A	1823407	2.32578	3.01233	Major	-539	-539	SPAC1002.20	Major
SR0103	A	1829842	1.93033	2.65822	Major	-495	-495	SPAC1002.16c	Major
SR0140	A	2882410	2.26367	2.08978	Major	-702	-257	SPACUNK4.15	Major
SR0176	A	3723118	2.62733	2.16578	Major	-689	-650	SPAC15E1.04	Major
SR0215	A	4009888	2.50622	2.51433	Major	-93	-93	SPAC27E2.11c	Major
SR0227	A	4154923	2.29444	2.22656	Major	-524	-524	SPAC25B8.01|dap1|SPAC26H5.15	Major
SR0261	A	4911119	1.79556	2.07	Major	-267	-232	SPAPB8E5.02c|rpn502|rpn5-b|rpn5	Major
SR0291	A	5475221	1.99067	2.34233	Major	-696	-696	SPAC1039.11c|SPAC922.02c	Major
SR0298	B	201985	1.49067	2.012	Major	-525	-291	SPBC660.05	Major
SR0317	B	516904	3.023	1.73622	Major	-414	-414	SPBC1685.10|rps27	Major
SR0333	B	715399	1.50667	1.54978	Major	90	136	SPBC119.02|ubc4	Major
SR0362	B	1268182	1.86256	3.03289	Major	112	112	SPBC31A8.02|SPBC3D6.01	Major
SR0377	B	1546141	1.50089	2.15133	Major	-1494	-59	SPBC29B5.01|atf1|mts1|sss1|gad7	Major
SR0424	B	2046478	2.27833	1.89611	Major	-608	-483	SPBC29A3.05|vps71	Major
SR0437	B	2265796	1.89378	1.38578	Major	-789	-703	SPBC21H7.06c	Major
SR0588	C	563872	2.23367	3.06689	Major	-778	-169	SPCC1672.02c|sap1	Major
SR0590	C	583672	2.77389	1.41356	Major	-437	-432	SPCC1672.10|mis16	Major
SR0608	C	950071	2.304	2.69789	Major	-505	-488	SPCPB16A4.03c|ade10	Major
SR0620	C	1032670	2.03778	1.64211	Major	-204	-92	SPCC825.05c	Major
SR0702	C	2113774	1.80989	1.61433	Major	-407	-137	SPCC576.17c	Major
SR0095	A	1712032	1.94056	2.31556	Major	-759	-759	SPAC664.06|rpl703|rpl7	Minor
SR0274	A	5145617	1.72089	1.46956	Major	-630	-556	SPAC26F1.14c|aif1|SPAC29A4.01c	Minor
SR0275	A	5148158	2.146	1.65044	Major	-760	-659	SPAC26F1.13c|lrs1	Minor
SR0363	B	1269073	1.82533	2.64189	Major	-649	622	SPBC3D6.02|but2	Minor
SR0404	B	1742581	1.71144	1.792	Major	-308	-308	SPBC1D7.05|byr2|SPBC2F12.01|ste8	Minor
SR0455	B	2641039	1.87333	1.83033	Major	-925	-851	SPBC6B1.07|prp1|zer1	Minor
SR0540	B	4285330	1.66711	1.19822	Major	-686	-622	SPBC16A3.07c|nrm1	Minor
SR0663	C	1438000	2.005	2.01933	Major	-349	-180	SPCC622.19|jmj4|mug149	Minor
SR0682	C	1714837	1.27133	1.41667	Major	126	225	SPCC191.07|cyc1	Minor
SR0046	A	987748	1.98811	1.68111	Major	-623	-587	SPAC821.05
SR0143	A	2993224	1.68511	1.382	Major	-248	-191	SPAC31G5.04
SR0153	A	3237721	2.04044	1.59067	Major	-743	-432	SPAC6G10.10c
SR0200	A	3874621	2.38144	2.96156	Major	33	1440	SPAC1071.10c|pma1
SR0216	A	4036453	1.99178	1.59933	Major	-694	-671	SPAC27E2.10c|rfc3|SPAPJ698.01c
SR0273	A	5087306	1.51433	1.34222	Major	-757	-676	SPAC1006.08|etd1
SR0432	B	2162209	1.96667	1.546	Major	-21	-21	SPBC1711.15c
SR0515	B	3962953	1.33967	1.40978	Major	-697	-697	SPBC26H8.14c|cox17
SR0553	C	88804	1.34767	1.81756	Major	-217	-190	SPCC613.04c|rng3
SR0026	A	518224	0.953111	1.864	Minor	62	555	SPAC227.13c|isu1	Major
SR0048	A	1004116	1.41667	1.78622	Minor	-676	447	SPAC821.10c|sod1	Major
SR0139	A	2877790	-0.330667	1.43222	Minor	97	171	SPACUNK4.16c	Major
SR0165	A	3436381	0.881778	1.859	Minor	52	91	SPAC3H5.05c|rps1401|rps14-1|rps14	Major
SR0167	A	3478489	0.829444	1.20556	Minor	-931	-769	SPAC328.03|tps1	Major
SR0173	A	3577093	0.853778	3.00389	Minor	-23	-23	SPAC17A2.11	Major
SR0234	A	4226797	1.28644	1.88933	Minor	-192	-192	SPAC1F7.05|cdc22	Major
SR0285	A	5320748	0.938889	1.94433	Minor	-133	-133	SPAP8A3.04c|hsp9|scf1	Major
SR0292	A	5480369	1.10689	1.66156	Minor	118	209	SPAC922.04	Major
SR0321	B	526606	0.802889	3.57322	Minor	176	730	SPBC1685.13	Major
SR0338	B	812551	0.931222	1.54133	Minor	-61	415	SPBC530.10c|anc1	Major
SR0345	B	888187	0.545778	1.48133	Minor	71	569	SPBC713.11c|pmp3	Major
SR0358	B	1151956	0.831111	1.35956	Minor	-64	743	SPBC409.08	Major
SR0397	B	1686646	0.154889	1.36311	Minor	171	171	SPBC19C2.06c|mug124	Major
SR0398	B	1688329	0.844222	2.37156	Minor	184	219	SPBC19C2.07|fba1	Major
SR0416	B	1887715	0.418667	1.30622	Minor	-773	-119	SPBC3H7.02	Major
SR0445	B	2411590	1.85356	1.57411	Minor	-209	-209	SPBC1921.04c	Major
SR0545	B	4411357	0.808444	1.39067	Minor	-960	-960	SPBC1289.14|SPBC8E4.10c	Major
SR0548	B	4446568	1.72189	1.23089	Minor	-996	-954	SPBP4G3.02|pho1	Major
SR0572	C	284527	0.962667	1.75289	Minor	150	719	SPCC553.10	Major
SR0597	C	715540	0.772444	1.43889	Minor	-1391	17	SPCC18B5.01c|bfr1|SPCPJ732.04c|hba2	Major
SR0602	C	863017	0.378222	1.43556	Minor	65	65	SPCC63.14	Major
SR0615	C	987460	1.27044	1.92333	Minor	-535	-535	SPCC1795.06|map2	Major
SR0652	C	1309762	0.858667	1.61178	Minor	105	269	SPCC1322.10	Major
SR0666	C	1591021	1.16178	1.88122	Minor	-378	-346	SPCC13B11.01|adh1|adh	Major
SR0707	C	2423677	1.34244	2.85744	Minor	-699	-555	SPCC569.05c	Major
SR0004	A	103810	1.14978	2.15778	Minor	-190,-204	-154,-204	SPAC1F8.07c,SPAC1F8.08	Major
SR0661	C	1412458	0.877556	1.67033	Minor	-328,-231	-113,-157	SPCC622.08c|hta1,SPCC622.09|htb1	Major
SR0270	A	5018930	1.37722	2.00244	Minor	-668	-549	SPAC22E12.01|SPAC890.09	Minor
SR0380	B	1558516	0.520444	1.50422	Minor	46	46	SPBC29B5.03c|rpl26	Minor
SR0448	B	2530621	0.348889	1.31111	Minor	-440	833	SPBC365.16	Minor
SR0059	A	1097869	0.942444	1.12822	Minor	-741	-729	SPAC30D11.12|rpl3802|rpl38-2|rps38
SR0085	A	1512217	1.26978	1.738	Minor	15	171	SPAC5D6.01|rps2202|rps15a-2|rps22-2
SR0121	A	2324743	0.772667	1.50044	Minor	197	334	SPAC6C3.02c
SR0131	A	2706421	1.32867	1.60933	Minor	-643	-346	SPAC644.18c|bet3
SR0155	A	3316129	0.846889	1.25989	Minor	-868	-843	SPAPB1E7.10|rpc17
SR0189	A	3809875	0.842111	1.60044	Minor	134	134	SPAC1F12.02c|p23fy
SR0211	A	3992860	1.19556	1.30022	Minor	-505	-505	SPAPB15E9.02c
SR0246	A	4443938	0.101778	1.27644	Minor	-497	-437	SPAC9E9.05
SR0279	A	5273888	0.514222	1.35844	Minor	-158	929	SPAC2H10.01
SR0281	A	5308472	0.872222	1.56778	Minor	-30	424	SPAC11E3.13c|gas5
SR0334	B	735562	0.85	1.22422	Minor	38	38	SPBC119.10|asn1
SR0353	B	1045630	0.880889	1.60056	Minor	-252	-252	SPBC337.08c|ubi4
SR0406	B	1747366	0.875	1.53089	Minor	167	527	SPBC1D7.03|mug80
SR0409	B	1790926	1.12822	1.07867	Minor	-168	-114	SPBC18H10.11c
SR0469	B	3020671	1.58533	2.09344	Minor	-222	-126	SPBC15D4.05
SR0495	B	3654898	0.665111	1.22556	Minor	147	305	SPBP8B7.12c|fta3|sma3
SR0519	B	4035883	0.684222	2.95356	Minor	126	324	SPBC215.05|gpd1
SR0522	B	4086472	0.910667	1.41467	Minor	-57	0	SPBC1347.13c
SR0596	C	691021	1.46411	1.66622	Minor	91	116	SPCC16C4.13c|rpl1201|rpl12-1|rpl12.1
SR0621	C	1048675	1.03644	1.38089	Minor	63	1050	SPCC1259.08
SR0686	C	1728961	0.847111	1.24844	Minor	91	129	SPCC1450.02|bdf1|SPCC191.13
SR0196	A	3871717	1.86156	0.625778	Minor	-232	-232	SPAC1071.09c	Major
SR0293	B	93646	2.19478	1.07511	Minor	-806	-806	SPBPB10D8.04c	Major
SR0664	C	1452322	1.71433	0.635111	Minor	-894	558	SPCC11E10.01|SPCC61.06	Major
SR0040	A	959071	2.16633	1.11033	Minor	-744,-964	-488,-830	SPAC222.08c, SPAC222.09|seb1	Major
SR0421	B	1972360	2.10522	0.797111	Minor	-981	-981	SPBC1A4.01|apc10|SPBC1E8.06	Minor
SR0592	C	626638	1.33111	0.989556	Minor	-436	-400	SPCC31H12.03c	Minor
SR0005	A	186376	2.00467	0.825778	Minor	-370	-157	SPAC13G6.06c|gcv2
SR0035	A	850138	1.44178	0.933778	Minor	-512	-477	SPAC23G3.01|rpb2|SPAC521.06
SR0130	A	2700877	1.65944	0.991778	Minor	-726	-709	SPAC644.16
SR0137	A	2795752	1.42089	0.594444	Minor	-691	-215	SPAC1805.14
SR0162	A	3415261	1.50033	0.977778	Minor	-788	-653	SPAC3H5.11
SR0193	A	3851389	1.35989	1.34333	Minor	-928	-406	SPAC4H3.11c|ppc89|mug127
SR0232	A	4208251	1.64056	1.01889	Minor	-162	-99	SPAC694.04c
SR0256	A	4870199	1.56756	0.741556	Minor	-275	-147	SPAC4F10.18
SR0319	B	518026	2.02089	1.17578	Minor	-320	-115	SPBC1685.11|rlp1
SR0357	B	1108528	1.915	1.44311	Minor	-174	-146	SPBC1709.06|dus2
SR0472	B	3172405	1.56956	1.26456	Minor	106	106	SPBC776.01|rpl29
SR0477	B	3245962	1.75756	0.529778	Minor	-596	-596	SPBC25H2.16c
SR0530	B	4122904	1.73444	0.949556	Minor	-299	-299	SPBC56F2.03
SR0544	B	4386244	1.05267	0.535778	Minor	-710	-682	SPBC1289.02c|uap2
SR0584	C	553873	2.11	0.852889	Minor	-622	-480	SPCC962.05|ast1

## Sheet: 2004_Sty1_bef_aft_H2O2_major_ov
Pid	Chr	Peak	1st_lv	2nd_lv	Type	Downstream_gene	ov_Sty1_H2O2	Sty1_H2o2_BSid	H2O2_1st	H2O2_2nd	Sty1_1st	Sty1_2nd	H2O2_1st	H2O2_2nd
SR0102	chr1	1824307	2.32578	3.01233	12	SPAC1002.20	Major	S_0145	2.434	2.578	2.34675	2.96725	2.47779	2.58336
SR0103	chr1	1830742	1.93033	2.65822	12	SPAC1002.16c	Major	S_0146	1.631	1.479	2.03282	2.667	1.69714	1.234
SR0140	chr1	2883310	2.26367	2.08978	12	SPACUNK4.15	Major	S_0221	1.801	2.265	2.30343	2.05911	1.9265	2.33368
SR0176	chr1	3724018	2.62733	2.16578	12	SPAC15E1.04	Major	S_0302	1.179	1.123	2.63336	2.23139	1.29007	1.06657
SR0215	chr1	4010788	2.50622	2.51433	12	SPAC27E2.11c	Major	S_0353	2.136	2.512	2.53739	2.05957	2.2065	2.51664
SR0227	chr1	4155823	2.29444	2.22656	12	SPAC25B8.01|dap1|SPAC26H5.15	Major	S_0367	1.856	1.363	2.35318	2.2305	1.97629	1.48729
SR0261	chr1	4912018	1.79556	2.07	12	SPAPB8E5.02c|rpn502|rpn5-b|rpn5	Major	S_0419	2.565	2.257	1.89371	2.16211	2.53529	1.78971
SR0291	chr1	5476120	1.99067	2.34233	12	SPAC1039.11c|SPAC922.02c	Major	S_0466	1.931	1.617	2.06757	2.36964	1.97636	1.73761
SR0298	chr2	202885	1.49067	2.012	12	SPBC660.05	Major	S_0499	2.317	2.206	1.61514	1.62443	2.36846	2.04271
SR0317	chr2	517804	3.023	1.73622	12	SPBC1685.10|rps27	Major	S_0528	1.44	1.369	2.97564	1.84393	1.53657	1.4605
SR0333	chr2	716299	1.50667	1.54978	12	SPBC119.02|ubc4	Major	S_0556	1.28	1.558	1.62557	1.665	1.41325	1.67511
SR0362	chr2	1269082	1.86256	3.03289	12	SPBC31A8.02|SPBC3D6.01	Major	S_0599	2.019	2.546	1.92721	2.81289	2.77054	2.41036
SR0377	chr2	1547041	1.50089	2.15133	12	SPBC29B5.01|atf1|mts1|sss1|gad7	Major	S_0616	2.111	1.868	1.57007	2.20907	2.30021	1.62839
SR0424	chr2	2048278	2.27833	1.89611	12	SPBC29A3.05|vps71	Major	S_0672	1.058	0.846	2.32818	1.41429	1.04179	1.05664
SR0437	chr2	2267596	1.89378	1.38578	12	SPBC21H7.06c	Major	S_0688	1.192	0.909	1.97729	1.50571	1.31421	0.90285
SR0588	chr3	563872	2.23367	3.06689	12	SPCC1672.02c|sap1	Major	S_0922	3.247	3.084	2.24093	3.01343	3.1725	3.02189
SR0590	chr3	583672	2.77389	1.41356	12	SPCC1672.10|mis16	Major	S_0924	1.392	1.213	2.76543	1.43314	1.53057	1.32257
SR0608	chr3	950071	2.304	2.69789	12	SPCPB16A4.03c|ade10	Major	S_0961	1.352	1.148	2.36664	2.68332	1.41	1.27025
SR0620	chr3	1032670	2.03778	1.64211	12	SPCC825.05c	Major	S_0975	1.235	0.825	2.12046	1.76157	1.36571	0.91392
SR0702	chr3	2114674	1.80989	1.61433	12	SPCC576.17c	Major	S_1078	1.644	1.966	1.87882	1.73943	1.77789	2.06425
SR0095	chr1	1712932	1.94056	2.31556	12	SPAC664.06|rpl703|rpl7	Minor				2.00618	1.08607	1.19564	0.83985
SR0274	chr1	5146516	1.72089	1.46956	12	SPAC26F1.14c|aif1|SPAC29A4.01c	Minor				1.7975	1.59707	0.93721	0.98007
SR0275	chr1	5149057	2.146	1.65044	12	SPAC26F1.13c|lrs1	Minor				2.20818	1.68096	1.20321	0.74742
SR0363	chr2	1269973	1.82533	2.64189	12	SPBC3D6.02|but2	Minor				1.92289	2.16457	1.5555	0.90664
SR0404	chr2	1744381	1.71144	1.792	12	SPBC1D7.05|byr2|SPBC2F12.01|ste8	Minor				1.818	1.796	0.8525	0.84471
SR0455	chr2	2642839	1.87333	1.83033	12	SPBC6B1.07|prp1|zer1	Minor				1.9475	1.45236	1.13236	0.38771
SR0540	chr2	4287130	1.66711	1.19822	12	SPBC16A3.07c|nrm1	Minor				1.77079	1.32293	0.88728	0.96664
SR0663	chr3	1438900	2.005	2.01933	12	SPCC622.19|jmj4|mug149	Minor				2.09507	1.43214	1.12593	0.97614
SR0682	chr3	1715737	1.27133	1.41667	12	SPCC191.07|cyc1	Minor				1.39121	1.52964	1.02486	1.3235
SR0046	chr1	988648	1.98811	1.68111	12	SPAC821.05					2.04236	1.80293	1.57136	1.03871
SR0143	chr1	2994124	1.68511	1.382	12	SPAC31G5.04					1.76907	1.34436	0.9425	0.58014
SR0153	chr1	3238621	2.04044	1.59067	12	SPAC6G10.10c					2.13871	1.60446	1.13279	0.28335
SR0200	chr1	3875521	2.38144	2.96156	12	SPAC1071.10c|pma1					2.42832	2.44071	1.21239	1.20943
SR0216	chr1	4037353	1.99178	1.59933	12	SPAC27E2.10c|rfc3|SPAPJ698.01c					2.094	1.22229	0.93828	0.51607
SR0273	chr1	5088205	1.51433	1.34222	12	SPAC1006.08|etd1					1.60986	1.46736	1.05318	0.31892
SR0432	chr2	2164009	1.96667	1.546	12	SPBC1711.15c					2.07043	1.14486	1.00914	0.92535
SR0515	chr2	3964753	1.33967	1.40978	12	SPBC26H8.14c|cox17					1.43257	1.52193	0.89971	0.48892
SR0553	chr3	88804	1.34767	1.81756	12	SPCC613.04c|rng3					1.47086	1.61671	1.00686	0.52664
S_0145	chr1	1824406	2.434	2.578	H2O2_major	SPAC1002.13c|psu1, SPAC1002.20	1				2.34675	2.96725	2.47779	2.58336
S_0146	chr1	1830874	1.631	1.479	H2O2_major	SPAC1002.16c	1				1.82364	2.667	1.76443	1.61207
S_0221	chr1	2883211	1.801	2.265	H2O2_major	SPACUNK4.15	1				2.30343	2.17582	1.9265	2.33368
S_0302	chr1	3724150	1.179	1.123	H2O2_major	SPAC15E1.04	1				2.15632	2.23139	1.30086	0.77857
S_0353	chr1	4010920	2.136	2.512	H2O2_major	SPAC27E2.11c	1				2.512	2.05957	2.22329	2.54182
S_0367	chr1	4155790	1.856	1.363	H2O2_major	SPAC25B8.01|dap1|SPAC26H5.15	1				2.35318	2.28257	1.97629	1.48729
S_0419	chr1	4912150	2.565	2.257	H2O2_major	SPAPB8E5.02c|rpn502	1				1.7125	2.16211	2.58964	1.81046
S_0466	chr1	5475988	1.931	1.617	H2O2_major	SPAC1039.11c	1				1.96471	2.36964	2.03682	1.73761
S_0499	chr2	203017	2.317	2.206	H2O2_major	SPBC660.05	1				1.55529	2.10657	2.37861	2.08525
S_0528	chr2	517936	1.44	1.369	H2O2_major	SPBC1685.10|rps27	1				2.84061	1.73761	1.57893	1.34571
S_0556	chr2	716299	1.28	1.558	H2O2_major	SPBC119.02|ubc4	1				1.62557	1.665	1.41325	1.67511
S_0599	chr2	1268059	2.019	2.546	H2O2_major	SPBC31A8.02|SPBC3D6.01	1				0	0	2.12136	2.56561
S_0616	chr2	1547239	2.111	1.868	H2O2_major	SPBC29B5.01|atf1	1				1.56907	1.03893	2.20304	1.91268
S_0672	chr2	2048476	1.058	0.846	H2O2_major	SPBC29A3.05	1				1.70657	0.61957	1.17121	0.89407
S_0688	chr2	2267398	1.192	0.909	H2O2_major	SPBC21H7.06c	1				1.52929	1.50907	1.32321	0.90092
S_0922	chr3	563872	3.247	3.084	H2O2_major	SPCC1672.02c|sap1	1				2.24093	3.01343	3.1725	3.02189
S_0924	chr3	583606	1.392	1.213	H2O2_major	SPCC1672.10|mis16	1				2.76543	1.53879	1.53057	1.32257
S_0961	chr3	949906	1.352	1.148	H2O2_major	SPCPB16A4.03c|ade10	1				1.96614	2.70211	1.48786	1.27025
S_0975	chr3	1032703	1.235	0.825	H2O2_major	SPCC825.05c	1				2.12046	1.76157	1.36571	0.91392
S_1078	chr3	2114674	1.644	1.966	H2O2_major	SPCC576.17c	1				1.87882	1.73943	1.77789	2.06425
S_0007	chr1	104545	2.875	2.339	H2O2_major	SPAC1F8.07c, SPAC1F8.08					1.15164	2.20511	2.85004	2.39171
S_0010	chr1	114907	1.183	0.984	H2O2_major	SPAC11D3.04c, SPAC11D3.05					0.476	0.66092	1.31179	1.087
S_0011	chr1	159655	1.271	1.204	H2O2_major	SPAC5H10.06c|adh4, SPAC5H10.07					0.064	0.0945	1.4035	1.31961
S_0025	chr1	342838	1.266	1.145	H2O2_major	SPAC12G12.04|mcp60					0.9985	0.48835	1.39957	1.00218
S_0029	chr1	382273	2.273	2.938	H2O2_major	SPAC1751.01c					0	0.16014	2.33832	2.90511
S_0040	chr1	519916	1.479	1.641	H2O2_major	SPAC227.13c|isu1					0.20842	0.07121	1.61571	1.77143
S_0057	chr1	895588	1.101	0.99	H2O2_major	SPAC22H12.01c, SPAC22H12.02|tfg3					0	0	1.22271	1.1035
S_0059	chr1	960169	1.616	1.59	H2O2_major	SPAC222.08c, SPAC222.09|seb1					1.76904	1.19068	1.74954	1.35471
S_0064	chr1	988252	1.492	1.13	H2O2_major	SPAC821.04c|cid13					1.83693	1.37343	1.62968	1.24443
S_0067	chr1	1005115	1.179	1.101	H2O2_major	SPAC821.10c|sod1					1.55607	1.91125	1.30693	1.21964
S_0069	chr1	1074349	1.074	1.292	H2O2_major	SPAC1A6.11					0.22507	0.67214	1.19393	1.42264
S_0073	chr1	1078375	1.952	2.742	H2O2_major	SPAC1A6.04c|plb1					0.92135	0.61057	2.04314	1.77589
S_0076	chr1	1150546	1.967	2.146	H2O2_major	SPAC56F8.13					0.19728	0.42485	2.07164	2.22529
S_0079	chr1	1152823	2.529	2.189	H2O2_major	SPAC56F8.14c, SPAC56F8.15					0.34992	0.3305	2.55743	2.24736
S_0086	chr1	1207273	2.034	2.317	H2O2_major	SPAC10F6.01c					0.78821	0.63407	2.13543	2.36418
S_0103	chr1	1455664	1.627	1.292	H2O2_major	SPAC3A12.18|zwf1|SPAC9.01					0.51285	0.20621	1.74643	1.31514
S_0111	chr1	1495132	1.095	1.245	H2O2_major	SPAC5D6.12, SPAC5D6.10c					0	0.10571	1.21329	1.36729
S_0122	chr1	1599148	2.53	2.115	H2O2_major	SPAC23H4.06|gln1					0.67621	0.289	2.55904	2.17861
S_0124	chr1	1600303	1.551	1.385	H2O2_major	SPAC23H4.05c					0	0	1.68993	1.50107
S_0131	chr1	1668382	2.905	2.15	H2O2_major	SPAC343.12|rds1					0.23278	1.6825	2.87607	2.20768
S_0134	chr1	1712041	1.376	1.826	H2O2_major	SPAC664.04c|rps1602, SPAC664.05|rpl13					1.81132	1.535	1.51314	1.93964
S_0149	chr1	1867933	0.983	1.136	H2O2_major	SPAPB1A10.05					0.2135	0	1.09593	1.13979
S_0150	chr1	1875391	1.616	1.542	H2O2_major	SPAPB1A10.07c					0.11085	0	1.75307	1.65325
S_0152	chr1	1876546	1.364	1.462	H2O2_major	SPAPB1A10.08					0	0	1.49907	1.57521
S_0154	chr1	1890934	1.872	2.339	H2O2_major	SPAPB1A10.14					0.15235	0.37314	1.99289	1.76814
S_0158	chr1	1944988	1.153	1.096	H2O2_major	SPAC3H1.07					0.927	0.71721	1.27386	0.90035
S_0174	chr1	2178067	1.376	1.835	H2O2_major	SPAC13F5.03c					0	1.27	1.50814	1.92236
S_0186	chr1	2299309	1.333	1.516	H2O2_major	SPAC13G7.02c|ssa1, SPAC13G7.03					0.56714	0.4835	1.46893	0.91021
S_0187	chr1	2397781	1.112	0.858	H2O2_major	SPAC22H10.12c|gdi1					0.80121	0.27557	1.23714	0.8805
S_0188	chr1	2424775	1.289	1.593	H2O2_major	SPAC6B12.07c					0.374	0.22585	1.42321	1.69868
S_0192	chr1	2451934	1.21	1.144	H2O2_major	SPAC32A11.02c					0.09314	0.022	1.34114	0.76557
S_0196	chr1	2525821	2.045	1.68	H2O2_major	SPAC23H3.15c, SPAC25H1.02|jmj1					0.22128	0	2.14543	1.60579
S_0200	chr1	2626009	1.517	1.088	H2O2_major	SPAC7D4.08					0.09914	0.60439	1.65496	1.20471
S_0204	chr1	2666335	1.356	2.528	H2O2_major	SPAC4F8.08, SPAC4F8.07c|hxk2					0	0.27442	1.49275	1.209
S_0214	chr1	2872717	2.191	2.345	H2O2_major	SPAC8F11.10c|pvg1					0.23157	0.14071	2.27229	2.37382
S_0217	chr1	2876050	1.983	2.191	H2O2_major	SPACUNK4.17					0.53921	0.61657	2.09011	1.91032
S_0218	chr1	2876809	3.169	2.318	H2O2_major	SPACUNK4.19					0.64207	0.41935	3.11736	2.26686
S_0220	chr1	2878030	2.236	2.123	H2O2_major	SPACUNK4.16c					0	0.05721	2.30593	2.21007
S_0227	chr1	2937364	2.134	1.869	H2O2_major	SPAC2E1P3.05c					1.25307	1.19264	2.21293	1.95996
S_0229	chr1	2960365	1.108	1.37	H2O2_major	SPAPB24D3.07c					0.68467	0.22478	1.23157	0.94528
S_0238	chr1	3032173	1.143	1.23	H2O2_major	SPAC1786.01c					0.27635	0.24714	1.26436	1.33618
S_0252	chr1	3077779	2.047	2.255	H2O2_major	SPAC24C9.15c|spn5, SPAC16A10.01					0.46714	1.16586	2.14379	2.31754
S_0259	chr1	3242086	1.213	1.398	H2O2_major	SPAC6G10.12c|ace2					0.67903	0.45471	1.34529	1.52125
S_0261	chr1	3303631	1.168	1.116	H2O2_major	SPAPB1E7.07|glt1					0.19578	0.05157	1.29471	1.23314
S_0267	chr1	3375307	1.34	1.572	H2O2_major	SPAC8E11.10|sou1					0.32357	0	1.47725	0.98464
S_0269	chr1	3384877	2.679	2.506	H2O2_major	SPAC8E11.02c|rad24					0	0.30992	2.68432	2.53689
S_0273	chr1	3437314	0.95	1.221	H2O2_major	SPAC3H5.05c|rps1401					0.97292	1.93543	1.058	1.32471
S_0275	chr1	3457246	1.605	1.73	H2O2_major	SPAC3A11.07					0.39942	0.82757	1.74268	1.82946
S_0276	chr1	3479257	2.4	1.93	H2O2_major	SPAC328.03|tps1					0.75092	1.30043	2.44736	2.01479
S_0283	chr1	3576574	1.943	1.734	H2O2_major	SPAC17A2.10c					0.34514	0.66307	2.05525	1.62964
S_0285	chr1	3578125	2.976	2.963	H2O2_major	SPAC17A2.11					0.84078	2.58936	2.93607	2.92768
S_0287	chr1	3580171	1.423	1.223	H2O2_major	SPAC17A2.12					0.0845	0.02607	1.55604	1.333
S_0292	chr1	3643828	1.195	1.128	H2O2_major	SPAC8C9.03|cgs1					0.1275	0.01314	1.32129	1.25121
S_0298	chr1	3666565	1.338	1.55	H2O2_major	SPAC8C9.14|prr1					0.20307	0	1.47279	1.58543
S_0317	chr1	3847867	2.606	2.813	H2O2_major	SPAC4H3.10c|pyk1					0.94907	0.93071	2.62243	2.68354
S_0319	chr1	3872617	1.058	2.041	H2O2_major	SPAC1071.09c					1.92357	0.69642	1.17671	0.83664
S_0340	chr1	3940300	1.167	1.179	H2O2_major	SPAC2F3.09|hem1					0.01664	0	1.29489	1.30739
S_0347	chr1	3991813	1.198	1.087	H2O2_major	SPAPB15E9.01c					1.73043	1.42996	1.32661	1.19671
S_0363	chr1	4140511	3.091	2.341	H2O2_major	SPAC26H5.09c					1.05607	2.02846	3.03368	2.02
S_0371	chr1	4179253	2.326	2.373	H2O2_major	SPAC25B8.12c					1.85586	1.22193	2.38632	2.41054
S_0376	chr1	4196281	1.225	1.328	H2O2_major	SPAC683.03					0.40892	0.84746	1.35057	1.35007
S_0378	chr1	4227664	1.213	1.24	H2O2_major	SPAC1F7.05|cdc22					1.40229	1.99271	1.34486	1.35657
S_0387	chr1	4416292	1.602	1.588	H2O2_major	SPAC29E6.08|tbp1					1.94711	2.111	1.73479	1.34971
S_0389	chr1	4417480	1.051	1.101	H2O2_major	SPAC29E6.09					2.16718	1.72071	1.16493	1.21464
S_0411	chr1	4722862	2.452	2.164	H2O2_major	SPAC1834.11c|sec18					0.3365	0.26928	2.49271	2.00386
S_0412	chr1	4723291	2.276	2.164	H2O2_major	SPAC17D4.01|pex7|SPAC1834.12					0.61642	1.17164	2.34393	2.24021
S_0414	chr1	4792426	2.338	2.054	H2O2_major	SPAC22F8.05					0.08092	0.17028	2.39468	2.14279
S_0416	chr1	4875190	1.277	1.346	H2O2_major	SPAC4F10.20|grx1					0.23171	0.25185	1.40864	1.27757
S_0418	chr1	4881922	2.116	1.574	H2O2_major	SPAC19B12.02c					1.04093	0.73971	2.20561	1.4695
S_0425	chr1	4962442	1.282	1.224	H2O2_major	SPAC1B3.16c|vht1					0.28928	0.35771	1.41729	1.33907
S_0429	chr1	5144701	1.158	0.852	H2O2_major	SPAC29A4.02c					1.66446	1.3085	1.28614	0.94821
S_0433	chr1	5159881	1.073	1.61	H2O2_major	SPAC26F1.11					0.33528	0.75528	1.194	1.74118
S_0437	chr1	5175820	2.72	2.611	H2O2_major	SPAC26F1.06|gpm1					0.65864	0.44764	2.72007	2.15375
S_0438	chr1	5176414	3.202	2.611	H2O2_major	SPAC26F1.05					0.05914	0	3.12807	2.54621
S_0439	chr1	5178724	0.98	1.138	H2O2_major	SPAC26F1.04c|etr1					0	0	1.09179	1.14757
S_0441	chr1	5202715	1.889	1.571	H2O2_major	SPAC19D5.01|pyp2					1.11861	0.89971	2.00532	1.37271
S_0457	chr1	5321581	2.876	2.1	H2O2_major	SPAP8A3.04c|hsp9					1.03493	2.01304	2.85464	1.87321
S_0468	chr1	5480575	2.808	1.94	H2O2_major	SPAC922.04					1.34843	1.46086	2.79479	1.98654
S_0469	chr1	5518426	1.159	1.049	H2O2_major	SPAC869.02c					0.53657	0.90671	1.28621	1.14843
S_0471	chr2	72502	1.989	1.936	H2O2_major	SPBPB21E7.08					0.19514	0.98021	2.09732	2.03771
S_0474	chr2	94018	1.292	1.331	H2O2_major	SPBPB10D8.04c					0.73207	0.21228	1.42532	0.93421
S_0478	chr2	96955	1.244	1.485	H2O2_major	SPBPB10D8.05c					0.74214	0.27157	1.37707	1.57543
S_0481	chr2	99628	1.279	1.444	H2O2_major	SPBPB10D8.06c					0.5025	0.56371	1.4105	1.56275
S_0484	chr2	102400	1.274	1.356	H2O2_major	SPBPB10D8.07c					1.11436	0.44642	1.40643	1.45086
S_0487	chr2	108406	2.399	2.201	H2O2_major	SPBC359.02|alr2					1.04064	0.62328	2.44771	2.24579
S_0491	chr2	134311	2.845	3.042	H2O2_major	SPBC1683.01					1.00293	1.41707	2.82621	3.0115
S_0503	chr2	207373	1.535	1.296	H2O2_major	SPBC660.07|ntp1					0	0.00535	1.67214	1.41836
S_0532	chr2	525229	2.502	3.686	H2O2_major	SPBC1685.12c					0	0	2.78254	2.67746
S_0533	chr2	526252	3.296	3.686	H2O2_major	SPBC1685.13					1.19571	2.20125	3.21139	2.47814
S_0537	chr2	540343	1.166	1.286	H2O2_major	SPBC649.04|uvi15					0.70414	1.059	1.29007	1.39964
S_0539	chr2	577666	3.536	2.93	H2O2_major	SPBC354.11c					0.83842	0.8385	3.42857	2.89082
S_0540	chr2	578920	1.347	2.93	H2O2_major	SPBC354.12|gpd3					0.009	0.525	1.485	1.53211
S_0549	chr2	626737	1.266	1.794	H2O2_major	SPBC839.14c					2.16107	1.95643	1.3955	1.11814
S_0553	chr2	628453	1.65	2.205	H2O2_major	SPBC839.15c|ef1a-c, SPBC839.16					1.42671	1.72611	1.77843	1.4155
S_0559	chr2	813913	1.751	1.843	H2O2_major	SPBC530.10c|anc1					0.12735	0.15164	1.86871	1.95382
S_0569	chr2	846451	1.328	1.186	H2O2_major	SPBC36.03c					0.52621	0.40814	1.46393	1.314
S_0572	chr2	889186	1.268	1.287	H2O2_major	SPBC713.11c|pmp3					0.912	0.77014	1.39886	1.40043
S_0583	chr2	1081840	1.39	0.822	H2O2_major	SPBC1734.11					0.43907	0	1.52729	1.20964
S_0589	chr2	1151965	1.539	2.072	H2O2_major	SPBC409.08					0	0.35571	1.67239	2.15468
S_0595	chr2	1265023	1.25	1.272	H2O2_major	SPBC31A8.01c|cwl1					0	0	1.38293	1.39793
S_0614	chr2	1543543	1.284	1.087	H2O2_major	SPBC83.17					0.59921	1.0665	1.41739	1.14771
S_0623	chr2	1574398	1.858	1.429	H2O2_major	SPBC27.08c|sua1					1.00682	1.25164	1.97196	1.55879
S_0643	chr2	1689964	3.086	3.322	H2O2_major	SPBC19C2.06c, SPBC19C2.07|fba1					0.80292	1.28689	3.04525	3.16193
S_0644	chr2	1691251	1.457	1.584	H2O2_major	SPBC19C2.08|prp38					1.33857	1.36671	1.59596	1.30157
S_0656	chr2	1796389	1.072	0.94	H2O2_major	SPBC18H10.15|ppk23					1.75457	0.81585	1.19314	1.03318
S_0660	chr2	1889581	1.704	1.532	H2O2_major	SPBC3H7.02					0.46257	1.43164	1.83229	1.66018
S_0665	chr2	1944196	1.28	1.278	H2O2_major	SPBC16E9.13|ksp1|ppk20					0.17985	0	1.41257	1.38346
S_0668	chr2	1972180	1.74	1.623	H2O2_major	SPBC1E8.05					0.83635	0.93014	1.86529	1.74479
S_0675	chr2	2085799	1.219	0.979	H2O2_major	SPBC18E5.06|rps21					1.61593	1.21986	1.35107	1.08086
S_0685	chr2	2202355	3.457	3.028	H2O2_major	SPBC1815.01|eno101|eno1					0.69942	0.76407	3.34736	2.99921
S_0693	chr2	2302378	3.154	3.044	H2O2_major	SPBC16H5.02|pfk1					0.97342	0.58242	3.08932	3.00604
S_0696	chr2	2413060	1.142	1.298	H2O2_major	SPBC1921.04c					1.46	1.53014	1.26664	0.99021
S_0703	chr2	2474539	1.471	1.706	H2O2_major	SPBC12C2.14c, SPBC12C2.03c					0	0	1.61196	1.815
S_0707	chr2	2555323	2.127	1.907	H2O2_major	SPBC29A10.08					0.36478	0	2.21136	2.02032
S_0711	chr2	2587993	1.958	2.15	H2O2_major	SPBC2G5.05					1.49621	1.00114	2.06543	2.21196
S_0715	chr2	2603074	1.269	1.015	H2O2_major	SPBC25B2.02c|mam1, SPBC25B2.03					0.1	0	1.3985	1.12486
S_0717	chr2	2662969	2.034	2.068	H2O2_major	SPBC3E7.02c|hsp16					0.26	0.12278	2.13375	2.15179
S_0759	chr2	3428668	2.087	1.515	H2O2_major	SPBC4B4.08|ght2					0.40778	1.1775	2.17936	1.58821
S_0766	chr2	3495856	2.287	1.886	H2O2_major	SPBPB7E8.01					0.32778	0.33971	2.35296	1.30871
S_0771	chr2	3509617	1.431	1.191	H2O2_major	SPBC1105.02c|lys4					0.38092	0.09221	1.5635	1.2775
S_0772	chr2	3516283	1.554	1.825	H2O2_major	SPBC1105.05|exg1					0.62807	0.616	1.68907	1.43046
S_0774	chr2	3534631	2.76	2.651	H2O2_major	SPBC1105.13c, SPBC1105.14|rsv2					0.73807	1.01343	2.75457	2.65586
S_0779	chr2	3608782	2.378	2.002	H2O2_major	SPBC16D10.06					0.09178	0	2.42693	1.83161
S_0781	chr2	3617098	1.318	1.226	H2O2_major	SPBC16D10.08c					0.03264	0.34535	1.45507	1.33989
S_0792	chr2	3814009	1.982	1.958	H2O2_major	SPBC21C3.09c					0.574	0.24528	2.085	2.02914
S_0797	chr2	3831598	2.289	1.726	H2O2_major	SPBC21C3.19					0.06785	0.28364	2.35532	1.80204
S_0806	chr2	3925252	0.959	1.141	H2O2_major	SPBC1604.05|pgi1					0.45592	1.04546	1.06854	1.09596
S_0822	chr2	4050619	1.104	1.151	H2O2_major	SPBC215.10					0	0	1.226	1.25168
S_0824	chr2	4083322	1.289	1.532	H2O2_major	SPBC1347.11					0.4035	0.6645	1.42282	1.65125
S_0852	chr2	4374613	0.946	0.84	H2O2_major	SPBC1539.06					0.91092	1.287	1.05286	0.93157
S_0856	chr2	4413322	1.26	1.245	H2O2_major	SPBC1289.14|SPBC8E4.10c					0.74471	1.45168	1.39329	1.0805
S_0860	chr2	4445101	2.93	2.897	H2O2_major	SPBC8E4.02c					1.89982	2.27707	2.89879	2.69618
S_0863	chr2	4448896	1.573	1.458	H2O2_major	SPBP4G3.02|pho1					1.30554	1.00311	1.70464	1.57329
S_0875	chr3	58939	1.78	1.927	H2O2_major	SPCC757.07c|ctt1					0	0	1.90579	1.98761
S_0880	chr3	89431	1.084	1.208	H2O2_major	SPCC613.05c|rpl35					1.36879	0.98942	1.204	1.25129
S_0884	chr3	119230	1.579	1.561	H2O2_major	SPCC330.06c					0.44485	0	1.71154	1.63879
S_0885	chr3	171073	3.677	2.796	H2O2_major	SPCC320.03					1.8715	2.66014	3.57611	2.44964
S_0887	chr3	173779	1.778	1.543	H2O2_major	SPCC1235.01					0.49707	1.02371	1.90161	1.37536
S_0890	chr3	229285	3.626	3.09	H2O2_major	SPCC548.06c|ght8					2.82671	3.35771	3.51854	3.04082
S_0892	chr3	237172	1.1	1.698	H2O2_major	SPCC1529.01|SPCC794.14					0.30171	0.17614	1.22407	1.12961
S_0893	chr3	242122	3.38	2.45	H2O2_major	SPCC794.01c					0.15092	0.55471	3.28636	2.38329
S_0899	chr3	277399	2.219	2.209	H2O2_major	SPCC794.12c|mae2					1.08429	1.59004	2.29575	2.26675
S_0901	chr3	285319	3.112	1.862	H2O2_major	SPCC553.10					1.691	1.77807	3.05071	1.835
S_0902	chr3	348415	2.231	1.866	H2O2_major	SPCC736.15					0.61321	1.03893	2.30357	1.93771
S_0907	chr3	361186	2.67	2.276	H2O2_major	SPCC594.02c, SPCC594.03					0.7545	0.86235	2.67554	2.34393
S_0914	chr3	532588	1.263	1.242	H2O2_major	SPCP31B10.06					0.00935	0.69928	1.39732	1.37307
S_0915	chr3	537208	1.097	1.143	H2O2_major	SPCP31B10.07|eft202					0.47585	0	1.21971	1.06286
S_0933	chr3	715507	1.629	1.53	H2O2_major	SPCC18B5.01c					0.85721	1.48314	1.76161	1.65021
S_0955	chr3	862225	2.197	2.324	H2O2_major	SPCC63.14					1.47693	1.70307	2.27546	2.37704
S_0958	chr3	939379	1.483	1.626	H2O2_major	SPCC24B10.21|tpi1					0.64257	0.80942	1.61779	1.47657
S_0972	chr3	987262	1.216	0.901	H2O2_major	SPCC1795.06|map2					1.15693	2.01868	1.34629	0.85917
S_0974	chr3	1029271	1.597	1.373	H2O2_major	SPCC825.03c|psy1					0.87021	0.86871	1.72586	1.49321
S_0995	chr3	1158037	1.231	1.079	H2O2_major	SPCC4B3.10c|ipk1					0.00935	0	1.35879	1.06893
S_0999	chr3	1264297	1.153	1.205	H2O2_major	SPCC645.14c|sti1					0.30992	0.93092	1.28107	1.33336
S_1002	chr3	1302709	1.618	1.7	H2O2_major	SPCC1322.07c, SPCC1322.08					0.08585	0.01264	1.75214	1.81696
S_1004	chr3	1310761	1.303	1.741	H2O2_major	SPCC1322.10					0.94678	1.70775	1.43736	1.83836
S_1012	chr3	1395670	1.404	1.28	H2O2_major	SPCC1281.06c					1.52243	1.35357	1.53986	1.25271
S_1016	chr3	1413160	1.23	1.174	H2O2_major	SPCC622.08c|hta1, SPCC622.09|htb1					0.68364	1.79589	1.36193	1.0285
S_1020	chr3	1453288	1.475	1.587	H2O2_major	SPCC11E10.01					1.83854	0.70485	1.616	1.69882
S_1026	chr3	1591954	2.563	2.216	H2O2_major	SPCC13B11.01|adh1					1.26418	1.97218	2.58707	2.04382
S_1055	chr3	1871992	2.285	1.932	H2O2_major	SPCC1223.13|cbf12					0.18592	0.6735	2.35086	2.02496
S_1059	chr3	2013166	1.16	0.963	H2O2_major	SPCC1906.01|mpg1					0.2865	0	1.28671	1.07071
S_1064	chr3	2057716	2.108	1.78	H2O2_major	SPCC1739.13|ssa2					0.27957	0.16985	2.20057	1.87232
S_1071	chr3	2086723	1.822	1.806	H2O2_major	SPCC576.03c|tpx1					0.80914	1.65493	1.9475	1.921
S_1080	chr3	2195986	1.224	1.241	H2O2_major	SPCC830.07c|psi1					0.4565	0.31292	1.35393	1.34264
S_1091	chr3	2424511	2.048	1.373	H2O2_major	SPCC569.05c					1.44829	2.845	2.14614	1.47964

## Sheet: lv_fixed
Supplemental Table S7. Relationship between the Sty1 binding sites before and after H2O2 stress
ID	Chr	Coordinate	Downstream_gene	Typea	Type (-H2O2)b	Type (+H2O2)b	Sty1 level (#1, -H2O2)c	Sty1 level (#2, -H2O2)c	Sty1 level (#1, +H2O2)d	Sty1 level (#2, +H2O2)d	Sty1 level (ave, -H2O2)e	Sty1 level (ave, +H2O2)f
SR0102	chr1	1824307	SPAC1002.20	Major:major	Major	Major	2.32578	3.01233	2.434	2.578	2.66906	2.506
SR0103	chr1	1830742	SPAC1002.16c	Major:major	Major	Major	1.93033	2.65822	1.631	1.479	2.29427	1.555
SR0140	chr1	2883310	SPACUNK4.15	Major:major	Major	Major	2.26367	2.08978	1.801	2.265	2.17673	2.033
SR0176	chr1	3724018	SPAC15E1.04	Major:major	Major	Major	2.62733	2.16578	1.179	1.123	2.39656	1.151
SR0215	chr1	4010788	SPAC27E2.11c	Major:major	Major	Major	2.50622	2.51433	2.136	2.512	2.51028	2.324
SR0227	chr1	4155823	SPAC25B8.01|dap1|SPAC26H5.15	Major:major	Major	Major	2.29444	2.22656	1.856	1.363	2.2605	1.6095
SR0261	chr1	4912018	SPAPB8E5.02c|rpn502|rpn5-b|rpn5	Major:major	Major	Major	1.79556	2.07	2.565	2.257	1.93278	2.411
SR0291	chr1	5476120	SPAC1039.11c|SPAC922.02c	Major:major	Major	Major	1.99067	2.34233	1.931	1.617	2.1665	1.774
SR0298	chr2	202885	SPBC660.05	Major:major	Major	Major	1.49067	2.012	2.317	2.206	1.75134	2.2615
SR0317	chr2	517804	SPBC1685.10|rps27	Major:major	Major	Major	3.023	1.73622	1.44	1.369	2.37961	1.4045
SR0333	chr2	716299	SPBC119.02|ubc4	Major:major	Major	Major	1.50667	1.54978	1.28	1.558	1.52822	1.419
SR0362	chr2	1269082	SPBC31A8.02|SPBC3D6.01	Major:major	Major	Major	1.86256	3.03289	2.019	2.546	2.44773	2.2825
SR0377	chr2	1547041	SPBC29B5.01|atf1|mts1|sss1|gad7	Major:major	Major	Major	1.50089	2.15133	2.111	1.868	1.82611	1.9895
SR0424	chr2	2048278	SPBC29A3.05|vps71	Major:major	Major	Major	2.27833	1.89611	1.058	0.846	2.08722	0.952
SR0437	chr2	2267596	SPBC21H7.06c	Major:major	Major	Major	1.89378	1.38578	1.192	0.909	1.63978	1.0505
SR0588	chr3	563872	SPCC1672.02c|sap1	Major:major	Major	Major	2.23367	3.06689	3.247	3.084	2.65028	3.1655
SR0590	chr3	583672	SPCC1672.10|mis16	Major:major	Major	Major	2.77389	1.41356	1.392	1.213	2.09373	1.3025
SR0608	chr3	950071	SPCPB16A4.03c|ade10	Major:major	Major	Major	2.304	2.69789	1.352	1.148	2.50094	1.25
SR0620	chr3	1032670	SPCC825.05c	Major:major	Major	Major	2.03778	1.64211	1.235	0.825	1.83995	1.03
SR0702	chr3	2114674	SPCC576.17c	Major:major	Major	Major	1.80989	1.61433	1.644	1.966	1.71211	1.805
S_0285	chr1	3578125	SPAC17A2.11		minor	Major	0.853778	3.00389	2.976	2.963	1.92883	2.9695
S_0378	chr1	4227664	SPAC1F7.05|cdc22		minor	Major	1.28644	1.88933	1.213	1.24	1.58788	1.2265
S_0007	chr1	104545	SPAC1F8.07c, SPAC1F8.08		minor	Major	1.14978	2.15778	2.875	2.339	1.65378	2.607
S_0040	chr1	519916	SPAC227.13c|isu1		minor	Major	0.953111	1.864	1.479	1.641	1.40856	1.56
S_0276	chr1	3479257	SPAC328.03|tps1		minor	Major	0.829444	1.20556	2.4	1.93	1.0175	2.165
S_0273	chr1	3437314	SPAC3H5.05c|rps1401		minor	Major	0.881778	1.859	0.95	1.221	1.37039	1.0855
S_0067	chr1	1005115	SPAC821.10c|sod1		minor	Major	1.41667	1.78622	1.179	1.101	1.60145	1.14
S_0468	chr1	5480575	SPAC922.04		minor	Major	1.10689	1.66156	2.808	1.94	1.38422	2.374
S_0220	chr1	2878030	SPACUNK4.16c		minor	Major	-0.330667	1.43222	2.236	2.123	0.550777	2.1795
S_0457	chr1	5321581	SPAP8A3.04c|hsp9		minor	Major	0.938889	1.94433	2.876	2.1	1.44161	2.488
S_0856	chr2	4413322	SPBC1289.14|SPBC8E4.10c		minor	Major	0.808444	1.39067	1.26	1.245	1.09956	1.2525
S_0533	chr2	526252	SPBC1685.13		minor	Major	0.802889	3.57322	3.296	3.686	2.18805	3.491
S_0696	chr2	2413060	SPBC1921.04c		minor	Major	1.85356	1.57411	1.142	1.298	1.71383	1.22
S_0643	chr2	1689964	SPBC19C2.06c, SPBC19C2.07|fba1		minor	Major	0.844222	2.37156	3.086	3.322	1.60789	3.204
S_0660	chr2	1889581	SPBC3H7.02		minor	Major	0.418667	1.30622	1.704	1.532	0.862443	1.618
S_0589	chr2	1151965	SPBC409.08		minor	Major	0.831111	1.35956	1.539	2.072	1.09534	1.8055
S_0559	chr2	813913	SPBC530.10c|anc1		minor	Major	0.931222	1.54133	1.751	1.843	1.23628	1.797
S_0572	chr2	889186	SPBC713.11c|pmp3		minor	Major	0.545778	1.48133	1.268	1.287	1.01355	1.2775
S_0863	chr2	4448896	SPBP4G3.02|pho1		minor	Major	1.72189	1.23089	1.573	1.458	1.47639	1.5155
S_1004	chr3	1310761	SPCC1322.10		minor	Major	0.858667	1.61178	1.303	1.741	1.23522	1.522
S_1026	chr3	1591954	SPCC13B11.01|adh1		minor	Major	1.16178	1.88122	2.563	2.216	1.5215	2.3895
S_0972	chr3	987262	SPCC1795.06|map2		minor	Major	1.27044	1.92333	1.216	0.901	1.59688	1.0585
S_0933	chr3	715507	SPCC18B5.01c		minor	Major	0.772444	1.43889	1.629	1.53	1.10567	1.5795
S_0901	chr3	285319	SPCC553.10		minor	Major	0.962667	1.75289	3.112	1.862	1.35778	2.487
S_1091	chr3	2424511	SPCC569.05c		minor	Major	1.34244	2.85744	2.048	1.373	2.09994	1.7105
S_1016	chr3	1413160	SPCC622.08c|hta1, SPCC622.09|htb1		minor	Major	0.877556	1.67033	1.23	1.174	1.27394	1.202
S_0955	chr3	862225	SPCC63.14		minor	Major	0.378222	1.43556	2.197	2.324	0.906891	2.2605
S_0010	chr1	114907	SPAC11D3.04c, SPAC11D3.05			Major	0.476	0.66092	1.183	0.984	0.56846	1.0835
S_0011	chr1	159655	SPAC5H10.06c|adh4, SPAC5H10.07			Major	0.064	0.0945	1.271	1.204	0.07925	1.2375
S_0025	chr1	342838	SPAC12G12.04|mcp60			Major	0.9985	0.48835	1.266	1.145	0.743425	1.2055
S_0029	chr1	382273	SPAC1751.01c			Major	0	0.16014	2.273	2.938	0.08007	2.6055
S_0057	chr1	895588	SPAC22H12.01c, SPAC22H12.02|tfg3			Major	0	0	1.101	0.99	0	1.0455
S_0059	chr1	960169	SPAC222.08c, SPAC222.09|seb1			Major	1.76904	1.19068	1.616	1.59	1.47986	1.603
S_0064	chr1	988252	SPAC821.04c|cid13			Major	1.83693	1.37343	1.492	1.13	1.60518	1.311
S_0069	chr1	1074349	SPAC1A6.11			Major	0.22507	0.67214	1.074	1.292	0.448605	1.183
S_0073	chr1	1078375	SPAC1A6.04c|plb1			Major	0.92135	0.61057	1.952	2.742	0.76596	2.347
S_0076	chr1	1150546	SPAC56F8.13			Major	0.19728	0.42485	1.967	2.146	0.311065	2.0565
S_0079	chr1	1152823	SPAC56F8.14c, SPAC56F8.15			Major	0.34992	0.3305	2.529	2.189	0.34021	2.359
S_0086	chr1	1207273	SPAC10F6.01c			Major	0.78821	0.63407	2.034	2.317	0.71114	2.1755
S_0103	chr1	1455664	SPAC3A12.18|zwf1|SPAC9.01			Major	0.51285	0.20621	1.627	1.292	0.35953	1.4595
S_0111	chr1	1495132	SPAC5D6.12, SPAC5D6.10c			Major	0	0.10571	1.095	1.245	0.052855	1.17
S_0122	chr1	1599148	SPAC23H4.06|gln1			Major	0.67621	0.289	2.53	2.115	0.482605	2.3225
S_0124	chr1	1600303	SPAC23H4.05c			Major	0	0	1.551	1.385	0	1.468
S_0131	chr1	1668382	SPAC343.12|rds1			Major	0.23278	1.6825	2.905	2.15	0.95764	2.5275
S_0134	chr1	1712041	SPAC664.04c|rps1602, SPAC664.05|rpl13			Major	1.81132	1.535	1.376	1.826	1.67316	1.601
S_0149	chr1	1867933	SPAPB1A10.05			Major	0.2135	0	0.983	1.136	0.10675	1.0595
S_0150	chr1	1875391	SPAPB1A10.07c			Major	0.11085	0	1.616	1.542	0.055425	1.579
S_0152	chr1	1876546	SPAPB1A10.08			Major	0	0	1.364	1.462	0	1.413
S_0154	chr1	1890934	SPAPB1A10.14			Major	0.15235	0.37314	1.872	2.339	0.262745	2.1055
S_0158	chr1	1944988	SPAC3H1.07			Major	0.927	0.71721	1.153	1.096	0.822105	1.1245
S_0174	chr1	2178067	SPAC13F5.03c			Major	0	1.27	1.376	1.835	0.635	1.6055
S_0186	chr1	2299309	SPAC13G7.02c|ssa1, SPAC13G7.03			Major	0.56714	0.4835	1.333	1.516	0.52532	1.4245
S_0187	chr1	2397781	SPAC22H10.12c|gdi1			Major	0.80121	0.27557	1.112	0.858	0.53839	0.985
S_0188	chr1	2424775	SPAC6B12.07c			Major	0.374	0.22585	1.289	1.593	0.299925	1.441
S_0192	chr1	2451934	SPAC32A11.02c			Major	0.09314	0.022	1.21	1.144	0.05757	1.177
S_0196	chr1	2525821	SPAC23H3.15c, SPAC25H1.02|jmj1			Major	0.22128	0	2.045	1.68	0.11064	1.8625
S_0200	chr1	2626009	SPAC7D4.08			Major	0.09914	0.60439	1.517	1.088	0.351765	1.3025
S_0204	chr1	2666335	SPAC4F8.08, SPAC4F8.07c|hxk2			Major	0	0.27442	1.356	2.528	0.13721	1.942
S_0214	chr1	2872717	SPAC8F11.10c|pvg1			Major	0.23157	0.14071	2.191	2.345	0.18614	2.268
S_0217	chr1	2876050	SPACUNK4.17			Major	0.53921	0.61657	1.983	2.191	0.57789	2.087
S_0218	chr1	2876809	SPACUNK4.19			Major	0.64207	0.41935	3.169	2.318	0.53071	2.7435
S_0227	chr1	2937364	SPAC2E1P3.05c			Major	1.25307	1.19264	2.134	1.869	1.22286	2.0015
S_0229	chr1	2960365	SPAPB24D3.07c			Major	0.68467	0.22478	1.108	1.37	0.454725	1.239
S_0238	chr1	3032173	SPAC1786.01c			Major	0.27635	0.24714	1.143	1.23	0.261745	1.1865
S_0252	chr1	3077779	SPAC24C9.15c|spn5, SPAC16A10.01			Major	0.46714	1.16586	2.047	2.255	0.8165	2.151
S_0259	chr1	3242086	SPAC6G10.12c|ace2			Major	0.67903	0.45471	1.213	1.398	0.56687	1.3055
S_0261	chr1	3303631	SPAPB1E7.07|glt1			Major	0.19578	0.05157	1.168	1.116	0.123675	1.142
S_0267	chr1	3375307	SPAC8E11.10|sou1			Major	0.32357	0	1.34	1.572	0.161785	1.456
S_0269	chr1	3384877	SPAC8E11.02c|rad24			Major	0	0.30992	2.679	2.506	0.15496	2.5925
S_0275	chr1	3457246	SPAC3A11.07			Major	0.39942	0.82757	1.605	1.73	0.613495	1.6675
S_0283	chr1	3576574	SPAC17A2.10c			Major	0.34514	0.66307	1.943	1.734	0.504105	1.8385
S_0287	chr1	3580171	SPAC17A2.12			Major	0.0845	0.02607	1.423	1.223	0.055285	1.323
S_0292	chr1	3643828	SPAC8C9.03|cgs1			Major	0.1275	0.01314	1.195	1.128	0.07032	1.1615
S_0298	chr1	3666565	SPAC8C9.14|prr1			Major	0.20307	0	1.338	1.55	0.101535	1.444
S_0317	chr1	3847867	SPAC4H3.10c|pyk1			Major	0.94907	0.93071	2.606	2.813	0.93989	2.7095
S_0319	chr1	3872617	SPAC1071.09c			Major	1.92357	0.69642	1.058	2.041	1.31	1.5495
S_0340	chr1	3940300	SPAC2F3.09|hem1			Major	0.01664	0	1.167	1.179	0.00832	1.173
S_0347	chr1	3991813	SPAPB15E9.01c			Major	1.73043	1.42996	1.198	1.087	1.58019	1.1425
S_0363	chr1	4140511	SPAC26H5.09c			Major	1.05607	2.02846	3.091	2.341	1.54226	2.716
S_0371	chr1	4179253	SPAC25B8.12c			Major	1.85586	1.22193	2.326	2.373	1.5389	2.3495
S_0376	chr1	4196281	SPAC683.03			Major	0.40892	0.84746	1.225	1.328	0.62819	1.2765
S_0387	chr1	4416292	SPAC29E6.08|tbp1			Major	1.94711	2.111	1.602	1.588	2.02906	1.595
S_0389	chr1	4417480	SPAC29E6.09			Major	2.16718	1.72071	1.051	1.101	1.94395	1.076
S_0411	chr1	4722862	SPAC1834.11c|sec18			Major	0.3365	0.26928	2.452	2.164	0.30289	2.308
S_0412	chr1	4723291	SPAC17D4.01|pex7|SPAC1834.12			Major	0.61642	1.17164	2.276	2.164	0.89403	2.22
S_0414	chr1	4792426	SPAC22F8.05			Major	0.08092	0.17028	2.338	2.054	0.1256	2.196
S_0416	chr1	4875190	SPAC4F10.20|grx1			Major	0.23171	0.25185	1.277	1.346	0.24178	1.3115
S_0418	chr1	4881922	SPAC19B12.02c			Major	1.04093	0.73971	2.116	1.574	0.89032	1.845
S_0425	chr1	4962442	SPAC1B3.16c|vht1			Major	0.28928	0.35771	1.282	1.224	0.323495	1.253
S_0429	chr1	5144701	SPAC29A4.02c			Major	1.66446	1.3085	1.158	0.852	1.48648	1.005
S_0433	chr1	5159881	SPAC26F1.11			Major	0.33528	0.75528	1.073	1.61	0.54528	1.3415
S_0437	chr1	5175820	SPAC26F1.06|gpm1			Major	0.65864	0.44764	2.72	2.611	0.55314	2.6655
S_0438	chr1	5176414	SPAC26F1.05			Major	0.05914	0	3.202	2.611	0.02957	2.9065
S_0439	chr1	5178724	SPAC26F1.04c|etr1			Major	0	0	0.98	1.138	0	1.059
S_0441	chr1	5202715	SPAC19D5.01|pyp2			Major	1.11861	0.89971	1.889	1.571	1.00916	1.73
S_0469	chr1	5518426	SPAC869.02c			Major	0.53657	0.90671	1.159	1.049	0.72164	1.104
S_0471	chr2	72502	SPBPB21E7.08			Major	0.19514	0.98021	1.989	1.936	0.587675	1.9625
S_0474	chr2	94018	SPBPB10D8.04c			Major	0.73207	0.21228	1.292	1.331	0.472175	1.3115
S_0478	chr2	96955	SPBPB10D8.05c			Major	0.74214	0.27157	1.244	1.485	0.506855	1.3645
S_0481	chr2	99628	SPBPB10D8.06c			Major	0.5025	0.56371	1.279	1.444	0.533105	1.3615
S_0484	chr2	102400	SPBPB10D8.07c			Major	1.11436	0.44642	1.274	1.356	0.78039	1.315
S_0487	chr2	108406	SPBC359.02|alr2			Major	1.04064	0.62328	2.399	2.201	0.83196	2.3
S_0491	chr2	134311	SPBC1683.01			Major	1.00293	1.41707	2.845	3.042	1.21	2.9435
S_0503	chr2	207373	SPBC660.07|ntp1			Major	0	0.00535	1.535	1.296	0.002675	1.4155
S_0532	chr2	525229	SPBC1685.12c			Major	0	0	2.502	3.686	0	3.094
S_0537	chr2	540343	SPBC649.04|uvi15			Major	0.70414	1.059	1.166	1.286	0.88157	1.226
S_0539	chr2	577666	SPBC354.11c			Major	0.83842	0.8385	3.536	2.93	0.83846	3.233
S_0540	chr2	578920	SPBC354.12|gpd3			Major	0.009	0.525	1.347	2.93	0.267	2.1385
S_0549	chr2	626737	SPBC839.14c			Major	2.16107	1.95643	1.266	1.794	2.05875	1.53
S_0553	chr2	628453	SPBC839.15c|ef1a-c, SPBC839.16			Major	1.42671	1.72611	1.65	2.205	1.57641	1.9275
S_0569	chr2	846451	SPBC36.03c			Major	0.52621	0.40814	1.328	1.186	0.467175	1.257
S_0583	chr2	1081840	SPBC1734.11			Major	0.43907	0	1.39	0.822	0.219535	1.106
S_0595	chr2	1265023	SPBC31A8.01c|cwl1			Major	0	0	1.25	1.272	0	1.261
S_0614	chr2	1543543	SPBC83.17			Major	0.59921	1.0665	1.284	1.087	0.832855	1.1855
S_0623	chr2	1574398	SPBC27.08c|sua1			Major	1.00682	1.25164	1.858	1.429	1.12923	1.6435
S_0644	chr2	1691251	SPBC19C2.08|prp38			Major	1.33857	1.36671	1.457	1.584	1.35264	1.5205
S_0656	chr2	1796389	SPBC18H10.15|ppk23			Major	1.75457	0.81585	1.072	0.94	1.28521	1.006
S_0665	chr2	1944196	SPBC16E9.13|ksp1|ppk20			Major	0.17985	0	1.28	1.278	0.089925	1.279
S_0668	chr2	1972180	SPBC1E8.05			Major	0.83635	0.93014	1.74	1.623	0.883245	1.6815
S_0675	chr2	2085799	SPBC18E5.06|rps21			Major	1.61593	1.21986	1.219	0.979	1.4179	1.099
S_0685	chr2	2202355	SPBC1815.01|eno101|eno1			Major	0.69942	0.76407	3.457	3.028	0.731745	3.2425
S_0693	chr2	2302378	SPBC16H5.02|pfk1			Major	0.97342	0.58242	3.154	3.044	0.77792	3.099
S_0703	chr2	2474539	SPBC12C2.14c, SPBC12C2.03c			Major	0	0	1.471	1.706	0	1.5885
S_0707	chr2	2555323	SPBC29A10.08			Major	0.36478	0	2.127	1.907	0.18239	2.017
S_0711	chr2	2587993	SPBC2G5.05			Major	1.49621	1.00114	1.958	2.15	1.24867	2.054
S_0715	chr2	2603074	SPBC25B2.02c|mam1, SPBC25B2.03			Major	0.1	0	1.269	1.015	0.05	1.142
S_0717	chr2	2662969	SPBC3E7.02c|hsp16			Major	0.26	0.12278	2.034	2.068	0.19139	2.051
S_0759	chr2	3428668	SPBC4B4.08|ght2			Major	0.40778	1.1775	2.087	1.515	0.79264	1.801
S_0766	chr2	3495856	SPBPB7E8.01			Major	0.32778	0.33971	2.287	1.886	0.333745	2.0865
S_0771	chr2	3509617	SPBC1105.02c|lys4			Major	0.38092	0.09221	1.431	1.191	0.236565	1.311
S_0772	chr2	3516283	SPBC1105.05|exg1			Major	0.62807	0.616	1.554	1.825	0.622035	1.6895
S_0774	chr2	3534631	SPBC1105.13c, SPBC1105.14|rsv2			Major	0.73807	1.01343	2.76	2.651	0.87575	2.7055
S_0779	chr2	3608782	SPBC16D10.06			Major	0.09178	0	2.378	2.002	0.04589	2.19
S_0781	chr2	3617098	SPBC16D10.08c			Major	0.03264	0.34535	1.318	1.226	0.188995	1.272
S_0792	chr2	3814009	SPBC21C3.09c			Major	0.574	0.24528	1.982	1.958	0.40964	1.97
S_0797	chr2	3831598	SPBC21C3.19			Major	0.06785	0.28364	2.289	1.726	0.175745	2.0075
S_0806	chr2	3925252	SPBC1604.05|pgi1			Major	0.45592	1.04546	0.959	1.141	0.75069	1.05
S_0822	chr2	4050619	SPBC215.10			Major	0	0	1.104	1.151	0	1.1275
S_0824	chr2	4083322	SPBC1347.11			Major	0.4035	0.6645	1.289	1.532	0.534	1.4105
S_0852	chr2	4374613	SPBC1539.06			Major	0.91092	1.287	0.946	0.84	1.09896	0.893
S_0860	chr2	4445101	SPBC8E4.02c			Major	1.89982	2.27707	2.93	2.897	2.08845	2.9135
S_0875	chr3	58939	SPCC757.07c|ctt1			Major	0	0	1.78	1.927	0	1.8535
S_0880	chr3	89431	SPCC613.05c|rpl35			Major	1.36879	0.98942	1.084	1.208	1.1791	1.146
S_0884	chr3	119230	SPCC330.06c			Major	0.44485	0	1.579	1.561	0.222425	1.57
S_0885	chr3	171073	SPCC320.03			Major	1.8715	2.66014	3.677	2.796	2.26582	3.2365
S_0887	chr3	173779	SPCC1235.01			Major	0.49707	1.02371	1.778	1.543	0.76039	1.6605
S_0890	chr3	229285	SPCC548.06c|ght8			Major	2.82671	3.35771	3.626	3.09	3.09221	3.358
S_0892	chr3	237172	SPCC1529.01|SPCC794.14			Major	0.30171	0.17614	1.1	1.698	0.238925	1.399
S_0893	chr3	242122	SPCC794.01c			Major	0.15092	0.55471	3.38	2.45	0.352815	2.915
S_0899	chr3	277399	SPCC794.12c|mae2			Major	1.08429	1.59004	2.219	2.209	1.33716	2.214
S_0902	chr3	348415	SPCC736.15			Major	0.61321	1.03893	2.231	1.866	0.82607	2.0485
S_0907	chr3	361186	SPCC594.02c, SPCC594.03			Major	0.7545	0.86235	2.67	2.276	0.808425	2.473
S_0914	chr3	532588	SPCP31B10.06			Major	0.00935	0.69928	1.263	1.242	0.354315	1.2525
S_0915	chr3	537208	SPCP31B10.07|eft202			Major	0.47585	0	1.097	1.143	0.237925	1.12
S_0958	chr3	939379	SPCC24B10.21|tpi1			Major	0.64257	0.80942	1.483	1.626	0.725995	1.5545
S_0974	chr3	1029271	SPCC825.03c|psy1			Major	0.87021	0.86871	1.597	1.373	0.86946	1.485
S_0995	chr3	1158037	SPCC4B3.10c|ipk1			Major	0.00935	0	1.231	1.079	0.004675	1.155
S_0999	chr3	1264297	SPCC645.14c|sti1			Major	0.30992	0.93092	1.153	1.205	0.62042	1.179
S_1002	chr3	1302709	SPCC1322.07c, SPCC1322.08			Major	0.08585	0.01264	1.618	1.7	0.049245	1.659
S_1012	chr3	1395670	SPCC1281.06c			Major	1.52243	1.35357	1.404	1.28	1.438	1.342
S_1020	chr3	1453288	SPCC11E10.01			Major	1.83854	0.70485	1.475	1.587	1.2717	1.531
S_1055	chr3	1871992	SPCC1223.13|cbf12			Major	0.18592	0.6735	2.285	1.932	0.42971	2.1085
S_1059	chr3	2013166	SPCC1906.01|mpg1			Major	0.2865	0	1.16	0.963	0.14325	1.0615
S_1064	chr3	2057716	SPCC1739.13|ssa2			Major	0.27957	0.16985	2.108	1.78	0.22471	1.944
S_1071	chr3	2086723	SPCC576.03c|tpx1			Major	0.80914	1.65493	1.822	1.806	1.23203	1.814
S_1080	chr3	2195986	SPCC830.07c|psi1			Major	0.4565	0.31292	1.224	1.241	0.38471	1.2325
SR0095	chr1	1712932	SPAC664.06|rpl703|rpl7		Major	Minor	1.94056	2.31556	1.19564	0.83985	2.12806	1.01775
SR0274	chr1	5146516	SPAC26F1.14c|aif1|SPAC29A4.01c		Major	Minor	1.72089	1.46956	0.93721	0.98007	1.59523	0.95864
SR0275	chr1	5149057	SPAC26F1.13c|lrs1		Major	Minor	2.146	1.65044	1.20321	0.74742	1.89822	0.975315
SR0363	chr2	1269973	SPBC3D6.02|but2		Major	Minor	1.82533	2.64189	1.5555	0.90664	2.23361	1.23107
SR0404	chr2	1744381	SPBC1D7.05|byr2|SPBC2F12.01|ste8		Major	Minor	1.71144	1.792	0.8525	0.84471	1.75172	0.848605
SR0455	chr2	2642839	SPBC6B1.07|prp1|zer1		Major	Minor	1.87333	1.83033	1.13236	0.38771	1.85183	0.760035
SR0540	chr2	4287130	SPBC16A3.07c|nrm1		Major	Minor	1.66711	1.19822	0.88728	0.96664	1.43267	0.92696
SR0663	chr3	1438900	SPCC622.19|jmj4|mug149		Major	Minor	2.005	2.01933	1.12593	0.97614	2.01216	1.05104
SR0682	chr3	1715737	SPCC191.07|cyc1		Major	Minor	1.27133	1.41667	1.02486	1.3235	1.344	1.17418
SR0046	chr1	988648	SPAC821.05		Major		1.98811	1.68111	1.57136	1.03871	1.83461	1.30504
SR0143	chr1	2994124	SPAC31G5.04		Major		1.68511	1.382	0.9425	0.58014	1.53356	0.76132
SR0153	chr1	3238621	SPAC6G10.10c		Major		2.04044	1.59067	1.13279	0.28335	1.81555	0.70807
SR0200	chr1	3875521	SPAC1071.10c|pma1		Major		2.38144	2.96156	1.21239	1.20943	2.6715	1.21091
SR0216	chr1	4037353	SPAC27E2.10c|rfc3|SPAPJ698.01c		Major		1.99178	1.59933	0.93828	0.51607	1.79556	0.727175
SR0273	chr1	5088205	SPAC1006.08|etd1		Major		1.51433	1.34222	1.05318	0.31892	1.42827	0.68605
SR0432	chr2	2164009	SPBC1711.15c		Major		1.96667	1.546	1.00914	0.92535	1.75633	0.967245
SR0515	chr2	3964753	SPBC26H8.14c|cox17		Major		1.33967	1.40978	0.89971	0.48892	1.37472	0.694315
SR0553	chr3	88804	SPCC613.04c|rng3		Major		1.34767	1.81756	1.00686	0.52664	1.58262	0.76675
Note: a, major:major Sty1 binding site before and after H2O2 stress is indicated; b, type of Sty1 bindings is indicated by overlapping (major) and
non-overlapping (minor) binding sites found in two repeats before or after H2O2 stress; c, level of Sty1 bindings in two repeats before H2O2 stress
d, level of Sty1 bindings in two repeats after H2O2 stress; e, average level of Sty1 before H2O2 in two repeats; f, average level of Sty1 after H2O2 stress in two repeats
