# Supplementary material for: Genomic Binding Profiling of the Fission Yeast Stress-Activated MAPK Sty1 and the bZIP Transcriptional Activator Atf1 in Response to H2O2
Source: PLoS One. 2010 Jul 16;5(7):e11620. doi: 10.1371/journal.pone.0011620 (PMC2905393; doi:10.1371/journal.pone.0011620)
Supplement: Table S8 — List of genes whose promoter is bound by Sty1 in cells after H2O2 stress. (0.08 MB XLS) [file pone.0011620.s009.xls]

## Sheet: S7_Sty1_bindings_2009v
Supplemental Table S8. List of genes whose promoter is bound by Sty1 in cells after H2O2 stress
Sty1_BS_ID	Chr	Coordinate	Sty1 level (ave, +H2O2)a	Rankb	Sty1 binding typec	A/P binding typed	Log ratio of Sty1 levels (mut/wt)e	Distance to ORFf	Distance to TSSg	Downstream gene
S_0533	B	525352	3.491	1	Major	Major:major	-0.065	-713	-159	SPBC1685.13
S_0890	C	229285	3.358	2	Major	Major:major	-0.208	-908	-478	SPCC548.06c|ght8
S_0685	B	2200555	3.242	3	Major	Major:major	-0.124	-656	-627	SPBC1815.01|eno101|eno1
S_0885	C	171073	3.237	4	major	Major:major	0.377	-2571	-346	SPCC320.03
S_0539	B	576766	3.233	5	Major	Major:major	0.679	-498	-498	SPBC354.11c
S_0643	B	1688164	3.204	6	Major	Major:major	-0.1205	-982, -177	-982, -142	SPBC19C2.06c, SPBC19C2.07|fba1
S_0922	C	563872	3.165	7	Major	Major:major	0.2395	-778	-169	SPCC1672.02c|sap1
S_0693	B	2300578	3.099	8	Major	Major:major	-0.7235	-307	-179	SPBC16H5.02|pfk1
S_0285	A	3577225	2.97	10	Major	Major:major	0.038	140	140	SPAC17A2.11
S_0491	B	133411	2.944	11	Major	Major:major	-0.8905	-866	-866	SPBC1683.01
S_0893	C	242122	2.915	12	Major	Major:major	-0.436	-937	-937	SPCC794.01c
S_0860	B	4443301	2.914	13	Major	Major:major	-0.037	170	170	SPBC8E4.02c
S_0218	A	2875909	2.743	15	Major	Major:major	-0.687	45	45	SPACUNK4.19
S_0363	A	4139611	2.716	16	Major	Major:major	0.0935	-952	-541	SPAC26H5.09c
S_0317	A	3846967	2.71	17	Major	Major:major	0.3745	-448	-335	SPAC4H3.10c|pyk1
S_0774	B	3532831	2.705	18	Major	Major:major	-0.814	-666, -74	-666, -74	SPBC1105.13c, SPBC1105.14|rsv2
S_0007	A	103645	2.607	20	Major	Major:major	1.091	-124, -270	-88, -270	SPAC1F8.07c, SPAC1F8.08
S_0029	A	381373	2.606	21	major	Major:major	-1.2735	-1042	-14	SPAC1751.01c
S_0269	A	3383977	2.593	22	Major	Major:major	-0.6105	-265	-218	SPAC8E11.02c|rad24
S_0131	A	1667482	2.528	23	Major	Major:major	-1.196	-563	-267	SPAC343.12|rds1
S_0145	A	1823506	2.506	24	Major	Major:major	-0.0205	-340, -440	-103, -440	SPAC1002.13c|psu1, SPAC1002.20
S_0457	A	5320682	2.488	25	Major	Major:major	-1.515	-100	-100	SPAP8A3.04c|hsp9
S_0901	C	285319	2.487	26	Major	Major:major	-0.7055	-871	-302	SPCC553.10
S_0907	C	361186	2.473	27	Major	Major:major	-0.4405	-1476, -144	-102, -144	SPCC594.02c, SPCC594.03
S_0419	A	4911251	2.411	28	Major	Major:major	-0.556	-399	-364	SPAPB8E5.02c|rpn502
S_1026	C	1591054	2.39	29	Major	Major:major	0.446	-279	-247	SPCC13B11.01|adh1
S_0468	A	5479676	2.374	30	Major	Major:major	-0.117	-276	-185	SPAC922.04
S_0371	A	4178353	2.35	32	Major	Major:major	-0.771	-444	-180	SPAC25B8.12c
S_0073	A	1077475	2.347	33	Major	Major:major	0.1435	-880	20	SPAC1A6.04c|plb1
S_0353	A	4010020	2.324	34	Major	Major:major	0.119	-225	-225	SPAC27E2.11c
S_0487	B	107506	2.3	37	Major	Major:major	-0.6785	-227	-227	SPBC359.02|alr2
S_0499	B	202117	2.262	40	Major	Major:major	-1.6975	-393	-159	SPBC660.05
S_0955	C	862225	2.26	41	Major	Major:major	-0.472	-461	-461	SPCC63.14
S_0899	C	277399	2.214	43	Major	Major:major	-0.828	-211	-190	SPCC794.12c|mae2
S_0414	A	4791527	2.196	44	Major	Major:major	-2.027	-755	-337	SPAC22F8.05
S_0220	A	2877130	2.179	46	Major	Major:major	0.002	-363	-289	SPACUNK4.16c
S_0276	A	3478357	2.165	48	Major	Major:major	-1.341	-931	-769	SPAC328.03|tps1
S_0252	A	3076879	2.151	49	Major	Major:major	-1.3965	-914, -771	-914, -771	SPAC24C9.15c|spn5, SPAC16A10.01
S_0217	A	2875150	2.087	53	Major	Major:major	-1.124	-712	-429	SPACUNK4.17
S_0717	B	2661169	2.051	57	Major	Major:major	0.5805	-271	-244	SPBC3E7.02c|hsp16
S_0902	C	348415	2.049	58	Major	Major:major	-0.738	-731	-124	SPCC736.15
S_0221	A	2882311	2.033	59	Major	Major:major	-1.0865	-603	-158	SPACUNK4.15
S_0707	B	2553523	2.017	60	Major	Major:major	-0.358	-498	-256	SPBC29A10.08
S_0797	B	3829798	2.007	61	Major	Major:major	-1.207	-343	-259	SPBC21C3.19
S_0616	B	1546339	1.989	63	Major	Major:major	-0.8695	-1296	139	SPBC29B5.01|atf1
S_0471	B	72502	1.963	65	Major	Major:major	-2.288	181	445	SPBPB21E7.08
S_0553	B	627553	1.928	68	Major	Major:major	-0.059	-88, -451	-70, -422	SPBC839.15c|ef1a-c, SPBC839.16
S_0196	A	2524921	1.863	69	Major	Major:major	-1.718	-338, -970	-322, -830	SPAC23H3.15c, SPAC25H1.02|jmj1
S_0875	C	58939	1.854	70	Major	Major:major	-0.771	-497	-137	SPCC757.07c|ctt1
S_1071	C	2085823	1.814	73	Major	Major:major	0.3845	-232	-124	SPCC576.03c|tpx1
S_1078	C	2113774	1.805	75	Major	Major:major	0.1925	-407	-137	SPCC576.17c
S_0759	B	3426868	1.801	76	Major	Major:major	-0.568	-678	-315	SPBC4B4.08|ght2
S_0559	B	813013	1.797	77	Major	Major:major	-0.137	-655	-179	SPBC530.10c|anc1
S_0466	A	5475089	1.774	78	Major	Major:major	-0.66	-564	-564	SPAC1039.11c
S_0441	A	5201816	1.73	79	Major	Major:major	-0.783	-981	-182	SPAC19D5.01|pyp2
S_1091	C	2423611	1.711	80	Major	Major:major	0.3785	-699	-555	SPCC569.05c
S_0772	B	3514483	1.689	81	Major	Major:major	-0.0875	-629	-203	SPBC1105.05|exg1
S_0275	A	3456346	1.668	83	Major	Major:major	-0.933	-901	-335	SPAC3A11.07
S_0887	C	173779	1.66	84	Major	Major:major	0.35	-378	-137	SPCC1235.01
S_1002	C	1301809	1.659	85	Major	Major:major	-1.4215	-878, -1065	-878, -135	SPCC1322.07c, SPCC1322.08
S_0660	B	1887781	1.618	87	Major	Major:major	-0.1175	-806	-152	SPBC3H7.02
S_0174	A	2177167	1.606	89	Major	Major:major	-0.7755	-830	-830	SPAC13F5.03c
S_0059	A	959269	1.603	90	Major	Major:major	0.1665	-942, -766	-686, -632	SPAC222.08c, SPAC222.09|seb1
S_0387	A	4415393	1.595	92	Major	Major:major	-0.017	-128	-128	SPAC29E6.08|tbp1
S_0933	C	715507	1.58	94	major	Major:major	-0.5765	-1523	-115	SPCC18B5.01c
S_0040	A	519016	1.56	97	Major	Major:major	-0.534	-596	-103	SPAC227.13c|isu1
S_0146	A	1829974	1.555	98	Major	Major:major	0.508	-627	-627	SPAC1002.16c
S_0958	C	939379	1.554	99	Major	Major:major	0.4555	-540	-521	SPCC24B10.21|tpi1
S_0549	B	625837	1.53	102	Major	Major:major	-0.1645	-663	-663	SPBC839.14c
S_0863	B	4447096	1.516	106	Major	Major:major	-1.1055	-435	-393	SPBP4G3.02|pho1
S_0974	C	1029271	1.485	107	Major	Major:major	-0.554	-148	-102	SPCC825.03c|psy1
S_0103	A	1454764	1.459	109	Major	Major:major	-0.4765	-121	83	SPAC3A12.18|zwf1|SPAC9.01
S_0186	A	2298409	1.424	113	Major	Major:major	0.0195	-679, -544	-467, -467	SPAC13G7.02c|ssa1, SPAC13G7.03
S_0528	B	517036	1.404	118	Major	Major:major	0.0255	-282	-282	SPBC1685.10|rps27
S_1012	C	1394770	1.342	122	Major	Major:major	0.4305	-664	72	SPCC1281.06c
S_0064	A	987352	1.311	127	Major	Major:major	-0.377	-628	-388	SPAC821.04c|cid13
S_0572	B	888286	1.277	135	Major	Major:major	-1.0115	-158	340	SPBC713.11c|pmp3
S_0856	B	4411522	1.253	140	Major	Major:major	-0.343	-828	-828	SPBC1289.14|SPBC8E4.10c
S_0914	C	532588	1.253	141	Major	Major:major	-1.211	-708	73	SPCP31B10.06
S_0961	C	949906	1.25	142	Major	Major:major	-0.2145	-340	-323	SPCPB16A4.03c|ade10
S_1016	C	1412260	1.202	151	Major	Major:major	-0.0565	-361, -198	-146, -124	SPCC622.08c|hta1, SPCC622.09|htb1
S_0192	A	2451034	1.177	159	Major	Major:major	-0.8385	-554	-25	SPAC32A11.02c
S_0292	A	3642928	1.162	162	Major	Major:major	-1.108	-285	-92	SPAC8C9.03|cgs1
S_0302	A	3723250	1.151	166	Major	Major:major	-0.134	-557	-518	SPAC15E1.04
S_0261	A	3302731	1.142	168	Major	Major:major	0.2715	-873	-65	SPAPB1E7.07|glt1
S_0347	A	3990913	1.142	169	Major	Major:major	-0.388	-587	541	SPAPB15E9.01c
S_0469	A	5517527	1.104	181	Major	Major:major	0.3395	-406	-337	SPAC869.02c
S_0972	C	987262	1.059	198	Major	Major:major	0.5235	-601	-601	SPCC1795.06|map2
S_0187	A	2396881	0.985	220	Major	Major:major	-0.619	-82	-82	SPAC22H10.12c|gdi1
S_0437	A	5174921	2.666	19	Major	Major:minor	0.1255	-337	-306	SPAC26F1.06|gpm1
S_0079	A	1151923	2.359	31	Major	Major:minor	-0.5905	-696, -119	-696, -119	SPAC56F8.14c, SPAC56F8.15
S_0122	A	1598248	2.323	35	Major	Major:minor	0.0955	-700	-236	SPAC23H4.06|gln1
S_0411	A	4721963	2.308	36	Major	Major:minor	-0.7295	-870	-498	SPAC1834.11c|sec18
S_0599	B	1267159	2.283	38	Major	Major:minor	-0.848	-909	-909	SPBC31A8.02|SPBC3D6.01
S_0214	A	2871817	2.268	39	Major	Major:minor	0.213	-515	-389	SPAC8F11.10c|pvg1
S_0412	A	4722392	2.22	42	Major	Major:minor	-0.834	-600	-392	SPAC17D4.01|pex7|SPAC1834.12
S_0779	B	3606982	2.19	45	Major	Major:minor	-0.587	-882	-709	SPBC16D10.06
S_0086	A	1206373	2.176	47	Major	Major:minor	-0.82	-898	-398	SPAC10F6.01c
S_0540	B	578020	2.138	50	Major	Major:minor	-0.0365	-685	-677	SPBC354.12|gpd3
S_1055	C	1871092	2.109	51	Major	Major:minor	-0.4415	-632	-270	SPCC1223.13|cbf12
S_0154	A	1890034	2.106	52	Major	Major:minor	0.468	-860	-468	SPAPB1A10.14
S_0766	B	3494056	2.087	54	Major	Major:minor	-0.477	-435	-334	SPBPB7E8.01
S_0711	B	2586193	2.054	56	Major	Major:minor	0.1545	-302	-212	SPBC2G5.05
S_1064	C	2056816	1.944	66	Major	Major:minor	-0.0025	-401	-224	SPCC1739.13|ssa2
S_0204	A	2665435	1.942	67	Major	Major:minor	0.3135	-479, -355	-479, -179	SPAC4F8.08, SPAC4F8.07c|hxk2
S_0418	A	4881023	1.845	71	Major	Major:minor	0.685	-593	-330	SPAC19B12.02c
S_0283	A	3575674	1.839	72	Major	Major:minor	0.203	-10	-10	SPAC17A2.10c
S_0589	B	1151065	1.805	74	Major	Major:minor	-0.163	-988	-181	SPBC409.08
S_0668	B	1970380	1.682	82	Major	Major:minor	0.2665	-508	-242	SPBC1E8.05
S_0623	B	1573498	1.644	86	Major	Major:minor	-0.127	-564	-558	SPBC27.08c|sua1
S_0367	A	4154890	1.609	88	Major	Major:minor	0.095	-557	-557	SPAC25B8.01|dap1|SPAC26H5.15
S_0134	A	1711141	1.601	91	Major	Major:minor	-0.5445	-97, -47	-97, -3	SPAC664.04c|rps1602, SPAC664.05|rpl13
S_0703	B	2472739	1.589	93	Major	Major:minor	-0.8435	-706, -865	-706, -310	SPBC12C2.14c, SPBC12C2.03c
S_0884	C	119230	1.57	96	Major	Major:minor	-0.107	-360	-258	SPCC330.06c
S_1020	C	1452388	1.531	101	Major	Major:minor	0.904	-828	624	SPCC11E10.01
S_1004	C	1309861	1.522	104	Major	Major:minor	-0.0135	105	269	SPCC1322.10
S_0124	A	1599403	1.468	108	Major	Major:minor	0.3475	96	96	SPAC23H4.05c
S_0267	A	3374407	1.456	110	Major	Major:minor	0.7145	-446	-221	SPAC8E11.10|sou1
S_0298	A	3665665	1.444	111	Major	Major:minor	-0.468	-316	-296	SPAC8C9.14|prr1
S_0188	A	2423875	1.441	112	Major	Major:minor	-0.4005	-737	-89	SPAC6B12.07c
S_0556	B	715399	1.419	114	Major	Major:minor	-0.0535	90	136	SPBC119.02|ubc4
S_0503	B	206473	1.416	115	Major	Major:minor	-0.1765	-579	-93	SPBC660.07|ntp1
S_0824	B	4081522	1.41	117	Major	Major:minor	-0.663	-659	-326	SPBC1347.11
S_0478	B	96055	1.365	120	Major	Major:minor	0.1605	-456	-456	SPBPB10D8.05c
S_0481	B	98728	1.362	121	Major	Major:minor	0.341	-370	-370	SPBPB10D8.06c
S_0484	B	101500	1.315	125	Major	Major:minor	0.2	-383	-383	SPBPB10D8.07c
S_0416	A	4874291	1.312	126	Major	Major:minor	-0.595	46	90	SPAC4F10.20|grx1
S_0474	B	93118	1.311	128	Major	Major:minor	0.445	-278	-278	SPBPB10D8.04c
S_0771	B	3507817	1.311	129	Major	Major:minor	0.0555	-533	-331	SPBC1105.02c|lys4
S_0259	A	3241186	1.306	130	Major	Major:minor	-0.0175	-242	-49	SPAC6G10.12c|ace2
S_0200	A	2625109	1.303	131	Major	Major:minor	0.274	198	198	SPAC7D4.08
S_0924	C	583606	1.302	132	Major	Major:minor	-0.2395	-503	-498	SPCC1672.10|mis16
S_0376	A	4195381	1.277	134	Major	Major:minor	0.1765	-235	-235	SPAC683.03
S_0781	B	3615298	1.272	136	Major	Major:minor	0.507	-245	-67	SPBC16D10.08c
S_0595	B	1264123	1.261	137	Major	Major:minor	-0.769	-542	-69	SPBC31A8.01c|cwl1
S_0425	A	4961543	1.253	139	Major	Major:minor	-0.5995	-766	-604	SPAC1B3.16c|vht1
S_0011	A	158755	1.238	144	Major	Major:minor	0.9145	-962, -422	-808, -422	SPAC5H10.06c|adh4, SPAC5H10.07
S_0378	A	4226764	1.227	146	Major	Major:minor	0.183	-192	-192	SPAC1F7.05|cdc22
S_0537	B	539443	1.226	147	Major	Major:minor	0.238	49	71	SPBC649.04|uvi15
S_0696	B	2411260	1.22	148	Major	Major:minor	0.2415	119	119	SPBC1921.04c
S_0238	A	3031273	1.187	152	Major	Major:minor	-0.059	-973	-841	SPAC1786.01c
S_0069	A	1073449	1.183	154	Major	Major:minor	-0.437	-59	-59	SPAC1A6.11
S_0111	A	1494232	1.17	161	Major	Major:minor	-0.1905	-431, -412	-431, -412	SPAC5D6.12, SPAC5D6.10c
S_0067	A	1004215	1.14	171	Major	Major:minor	-0.0995	-775	348	SPAC821.10c|sod1
S_0010	A	114007	1.084	186	Major	Major:minor	0.0055	-721, -47	-721, 7	SPAC11D3.04c, SPAC11D3.05
S_0389	A	4416581	1.076	188	Major	Major:minor	-0.7745	-863	-847	SPAC29E6.09
S_1059	C	2012266	1.061	194	Major	Major:minor	0.0155	-550	-225	SPCC1906.01|mpg1
S_0439	A	5177825	1.059	197	Major	Major:minor	-0.958	-474	-467	SPAC26F1.04c|etr1
S_0688	B	2265598	1.05	200	Major	Major:minor	-0.3615	-591	-505	SPBC21H7.06c
S_0975	C	1032703	1.03	209	Major	Major:minor	-0.0465	-237	-125	SPCC825.05c
S_0656	B	1794589	1.006	215	Major	Major:minor	-0.505	-625	-415	SPBC18H10.15|ppk23
S_0672	B	2046676	0.952	229	Major	Major:minor	-0.33	-410	-285	SPBC29A3.05
S_0532	B	524329	3.094	9	Major		-0.2205	-112	-112	SPBC1685.12c
S_0438	A	5175515	2.907	14	Major		-0.217	-212	-212	SPAC26F1.05
S_0076	A	1149646	2.056	55	Major		0.419	-239	-239	SPAC56F8.13
S_0227	A	2936464	2.001	62	Major		-1.0715	-384	-247	SPAC2E1P3.05c
S_0792	B	3812209	1.97	64	Major		-0.325	-44	141	SPBC21C3.09c
S_0150	A	1874491	1.579	95	Major		0.2445	-717	-717	SPAPB1A10.07c
S_0319	A	3871717	1.55	100	Major		0.02	-232	-232	SPAC1071.09c
S_0644	B	1689451	1.52	105	Major		0.094	-671	-666	SPBC19C2.08|prp38
S_0152	A	1875646	1.413	116	Major		0.286	-599	-224	SPAPB1A10.08
S_0892	C	237172	1.399	119	Major		-0.437	-356	-356	SPCC1529.01|SPCC794.14
S_0433	A	5158982	1.341	123	Major		-0.9415	-665	-665	SPAC26F1.11
S_0287	A	3579271	1.323	124	Major		0.5125	-926	-278	SPAC17A2.12
S_0665	B	1942396	1.279	133	Major		0.3675	-805	-226	SPBC16E9.13|ksp1|ppk20
S_0569	B	845551	1.257	138	Major		0.3255	-450	-47	SPBC36.03c
S_0229	A	2959465	1.239	143	Major		-0.2145	-562	-366	SPAPB24D3.07c
S_1080	C	2195086	1.232	145	Major		0.584	19	427	SPCC830.07c|psi1
S_0025	A	341938	1.206	150	Major		0.655	-106	95	SPAC12G12.04|mcp60
S_0614	B	1542643	1.186	153	Major		-0.0115	68	72	SPBC83.17
S_0999	C	1263397	1.179	157	Major		0.115	-39	105	SPCC645.14c|sti1
S_0340	A	3939400	1.173	160	Major		-0.291	-837	-239	SPAC2F3.09|hem1
S_0995	C	1157137	1.155	164	Major		0.866	-985	-985	SPCC4B3.10c|ipk1
S_0880	C	89431	1.146	167	Major		0.009	101	114	SPCC613.05c|rpl35
S_0715	B	2601274	1.142	170	Major		-0.3905	-862, -984	-851, -520	SPBC25B2.02c|mam1, SPBC25B2.03
S_0822	B	4048819	1.128	172	Major		-0.0405	-334	-81	SPBC215.10
S_0158	A	1944088	1.125	173	Major		0.199	-117	-36	SPAC3H1.07
S_0915	C	537208	1.12	175	Major		-0.299	-92	-92	SPCP31B10.07|eft202
S_0583	B	1080940	1.106	180	Major		0.6645	-753	-753	SPBC1734.11
S_0675	B	2083999	1.099	182	Major		-0.1035	155	155	SPBC18E5.06|rps21
S_0273	A	3436414	1.086	185	Major		-0.14	151	190	SPAC3H5.05c|rps1401
S_0149	A	1867033	1.06	195	Major		0.133	-103	126	SPAPB1A10.05
S_0806	B	3923452	1.05	202	Major		0.6595	23	152	SPBC1604.05|pgi1
S_0057	A	894688	1.045	204	Major		0.3855	-288, -652	-235, -312	SPAC22H12.01c, SPAC22H12.02|tfg3
S_0429	A	5143802	1.005	216	Major		0.078	8	8	SPAC29A4.02c
S_0852	B	4372813	0.893	247	Major		0.1875	-78	16	SPBC1539.06
S_0465	A	5448953	1.181	156	Minor	Major:major	-0.435	-738	-738	SPAC1039.02
S_0601	B	1269139	1.162	163	Minor	Major:major	-0.122	-583	688	SPBC3D6.02|but2
S_0592	B	1203040	1.116	176	Minor	Major:major	-1.027	-757	-83	SPBC725.02|mpr1
S_0777	B	3575500	1.093	184	Minor	Major:major	0.6575	-506	37	SPBC887.17
S_0650	B	1742779	1.073	190	Minor	Major:major	0.383	-737	-737	SPBC1D7.05|byr2
S_0056	A	870433	1.052	199	Minor	Major:major	-0.4915	-929, -566	-786, -313	SPAC23G3.02c|sib1, SPAC23G3.03|sib2
S_1017	C	1421434	1.044	205	Minor	Major:major	0.156	-414	-124	SPCC622.12c
S_0248	A	3051139	1.023	210	Minor	Major:major	-0.316	-747	-26	SPAC24C9.06c
S_0137	A	1712923	0.998	217	Minor	Major:major	0.012	130	130	SPAC664.06|rpl703
S_0431	A	5148323	0.973	223	Minor	Major:major	-0.197	-595	-494	SPAC26F1.13c
S_0612	B	1477435	0.949	231	Minor	Major:major	0.195	-182	-144	SPBC32H8.12c|act1
S_0426	A	5018633	0.94	234	Minor	Major:major	-0.1515	-833	-714	SPAC22E12.01
S_0909	C	430321	0.904	246	Minor	Major:major	-0.4825	-474	-151	SPCC306.11
S_0088	A	1217098	0.87	257	Minor	Major:major	0.11	-47	-39	SPAC10F6.06|vip1
S_0382	A	4253626	0.818	269	Minor	Major:major	-0.268	-731	-46	SPAC21E11.03c|pcr1
S_0729	B	2809339	0.738	283	Minor	Major:major	0.3015	-575	-575	SPBC32F12.15|tfb5
S_0716	B	2641006	0.685	288	Minor	Major:major	0.528	-958	-884	SPBC6B1.07|prp1|zer1
S_0488	B	113578	1.527	103	Minor	Major:minor	-0.33	-553	-401	SPBC359.03c
S_0456	A	5314874	1.183	155	Minor	Major:minor	0.151	36	70	SPAC11E3.15|rpl22
S_0402	A	4528022	1.152	165	Minor	Major:minor	0.395	-469	-265	SPAC27D7.09c|SPAC27D7.10c
S_0575	B	892015	1.123	174	Minor	Major:minor	-0.0195	-605	-94	SPBC713.12|erg1
S_0379	A	4234981	1.093	183	Minor	Major:minor	0.0465	-739, -401	-495, 114	SPAC1F7.07c|fip1, SPAC1F7.08|fio1
S_0951	C	818566	1.068	191	Minor	Major:minor	-0.0165	131	600	SPCC1393.10|ctr4
S_0175	A	2178751	1.061	193	Minor	Major:minor	0.159	-269	-269	SPAC13F5.04c
S_0700	B	2470627	1.05	201	Minor	Major:minor	-0.342	-435	-225	SPBC12C2.04
S_1063	C	2044672	1.041	206	Minor	Major:minor	-0.5305	-595	-595	SPCC1739.08c
S_0147	A	1831822	1.006	214	Minor	Major:minor	0.1905	-264, -609	-114, -269	SPAC1002.17c, SPAC1002.18
S_0015	A	215581	0.985	219	Minor	Major:minor	-0.214	-909	-909	SPAC24B11.09
S_0706	B	2530126	0.975	222	Minor	Major:minor	-0.6715	-902	371	SPBC365.16
S_0773	B	3529663	0.958	226	Minor	Major:minor	-0.305	72	107	SPBC1105.11c|hht3
S_1019	C	1438066	0.95	230	Minor	Major:minor	-0.3345	-283	-114	SPCC622.19|jmj4
S_0360	A	4097437	0.948	232	Minor	Major:minor	-0.3855	28	28	SPAC23A1.11|rpl1602
S_0850	B	4285297	0.938	235	Minor	Major:minor	-0.1755	-917	-853	SPBC16A3.07c|nrm1
S_0802	B	3874315	0.936	236	Minor	Major:minor	0.2735	-700	-697	SPBC211.02c|cwf3
S_0090	A	1238416	0.935	237	Minor	Major:minor	-0.612	-91	-91	SPAC10F6.16
S_0209	A	2793937	0.928	238	Minor	Major:minor	-0.195	-550	-550	SPAC1805.11c|rps2602
S_1089	C	2353123	0.921	239	Minor	Major:minor	-0.186	-874	-500	SPCC70.03c
S_0198	A	2544358	0.909	243	Minor	Major:minor	-0.179	-933	-445	SPAC4A8.04|isp6|prb1
S_0043	A	577294	0.908	244	Minor	Major:minor	0.266	-827	-268	SPAC13A11.02c|erg11
S_0052	A	746320	0.883	250	Minor	Major:minor	-0.1855	-342	-289	SPAC22G7.06c|ura1
S_0244	A	3034804	0.881	251	Minor	Major:minor	0.3585	45	788	SPAC1786.02
S_0501	B	204757	0.874	254	Minor	Major:minor	-0.36	165	311	SPBC660.06
S_0639	B	1655956	0.873	255	Minor	Major:minor	0.2295	166	175	SPBC21B10.08c
S_0430	A	5145551	0.865	259	Minor	Major:minor	-0.1345	-531	-457	SPAC26F1.14c|aif1
S_0037	A	459814	0.852	261	Minor	Major:minor	-0.5135	-62	127	SPAC24H6.13
S_0945	C	799030	0.836	265	Minor	Major:minor	-0.156	-820	-433	SPCC1393.04|fta4
S_0092	A	1290754	0.821	268	Minor	Major:minor	0.2685	-498	-191	SPAC1565.01
S_0020	A	252640	0.816	270	Minor	Major:minor	-0.2955	128	128	SPAC1639.01c
S_0928	C	626737	0.79	273	Minor	Major:minor	-0.0615	-535	-499	SPCC31H12.03c
S_0848	B	4252957	0.736	284	Minor	Major:minor	-0.119	-330	-330	SPBC1652.01
S_0028	A	361243	0.705	287	Minor	Major:minor	0.263	-304, -288	39, -288	SPAC630.08c|erg25, SPAC630.15
S_0343	A	3986689	1.207	149	Minor		-0.2405	140	140	SPAPB18E9.05c
S_0400	A	4524953	1.178	158	Minor		0.391	-437	-233	SPAC27D7.09c
S_0356	A	4064998	1.112	177	Minor		-0.205	-470	-36	SPAC19G12.10c|cpy1
S_0790	B	3667768	1.112	178	Minor		0.0975	-403	-66	SPBP8B7.17c
S_0228	A	2947552	1.11	179	Minor		-0.0045	-564	-139	SPAPB24D3.01
S_0139	A	1725628	1.08	187	Minor		0.5245	-355	-92	SPAC664.11|ssc1
S_0544	B	604552	1.074	189	Minor		0.2775	-66	-37	SPBC839.05c|rps1701
S_1042	C	1714936	1.065	192	Minor		-0.489	159	258	SPCC191.07|cyc1
S_0407	A	4675004	1.06	196	Minor		0.0265	152	189	SPAC144.11|rps1102
S_0619	B	1558582	1.046	203	Minor		-0.3105	13	13	SPBC29B5.03c|rpl26
S_0199	A	2562277	1.037	207	Minor		0.22	-586	-499	SPAC4A8.08c|vas1
S_0721	B	2720767	1.034	208	Minor		0.1595	-652	-607	SPBC4F6.15c|swi10
S_0593	B	1239175	1.012	211	Minor		-0.0065	-22, -984	-22, -950	SPBC651.01c|nog1, SPBC651.02
S_0225	A	2921911	1.011	212	Minor		-0.157	136	313	SPAC513.07
S_0272	A	3400543	1.01	213	Minor		-0.3135	-39	-39	SPAC959.08|rpl2102
S_0913	C	506782	0.987	218	Minor		-0.1345	167	167	SPCC970.05|rpl3601
S_0669	B	1972294	0.982	221	Minor		-0.215	-981	-981	SPBC1A4.01|apc10
S_0812	B	4009351	0.972	224	Minor		0.1075	-23	-23	SPBC3B9.13c|rpp102
S_0303	A	3744304	0.968	225	Minor		-0.0565	98	98	SPAP7G5.05|rpl1002
S_0931	C	671419	0.957	227	Minor		-0.2735	-616	-616	SPCC16C4.06c
S_1076	C	2100112	0.957	228	Minor		-0.1245	92	115	SPCC576.11|rpl15
S_0735	B	2897284	0.947	233	Minor		-0.229	10	10	SPBP4H10.13|rps2302
S_0453	A	5298704	0.92	240	Minor		-0.1115	-994, -108	-994, -41	SPAC11E3.08c|nse6, SPAC11E3.09|pyp3
S_0776	B	3573058	0.913	241	Minor		0.1905	-820	-14	SPBC887.15c
S_1074	C	2096218	0.912	242	Minor		-0.013	-451, -116	-431, -116	SPCC576.08c|rps2, SPCC576.09|rps20
S_0655	B	1794028	0.905	245	Minor		-0.2195	39	58	SPBC18H10.14|rps1601
S_1018	C	1437274	0.89	248	Minor		-0.057	145	145	SPCC622.18|rpl6
S_0851	B	4368259	0.887	249	Minor		0.461	-104	-82	SPBC1539.04
S_0954	C	853447	0.876	252	Minor		0.2395	-866	-827	SPCC63.08c|ppk36
S_0173	A	2135686	0.875	253	Minor		-0.273	-20, -334	18, -125	SPAC23C11.02c|rps23, SPAC23C11.03
S_0105	A	1478161	0.871	256	Minor		0.2985	-122, -440	174, -225	SPAC9.08c, SPAC9.09|met26
S_0289	A	3615505	0.868	258	Minor		0.9485	-95	-95	SPAC17G6.13
S_0889	C	211465	0.862	260	Minor		0.0265	-789	-147	SPCC1235.14|ght5
S_0176	A	2202973	0.852	262	Minor		0.204	-749	-15	SPAC1783.07c|pap1
S_0126	A	1607587	0.849	263	Minor		0.1905	-521, -549	-496, -434	SPAC23H4.02|ppk9, SPAC23H4.01c
S_0032	A	383749	0.837	264	Minor		0.158	-786	-344	SPAC1751.04
S_1015	C	1398532	0.833	266	Minor		-0.0975	-22, -788	128, -788	SPCC1281.07c, SPCC1281.08|wtf11
S_0399	A	4472615	0.83	267	Minor		0.1075	160	214	SPAC17C9.16c
S_0384	A	4266992	0.813	271	Minor		0.6315	-916, -95	-647, -62	SPAC2C4.04c, SPAC2C4.05
S_0462	A	5414369	0.792	272	Minor		0.12	-791	-589	SPAC29B12.04|snz1
S_0235	A	3006358	0.789	274	Minor		-0.307	112	112	SPAC31G5.11|pac2
S_0293	A	3646360	0.788	275	Minor		-0.2435	76	116	SPAC8C9.04
S_0423	A	4930985	0.77	276	Minor		0.157	5	140	SPAC1B3.03c|wis2
S_0678	B	2149108	0.76	277	Minor		0.893	7	63	SPBC1711.08
S_0826	B	4088221	0.758	278	Minor		-0.0165	-382	-334	SPBC56F2.12|ilv5
S_0943	C	798238	0.756	279	Minor		-0.2615	46	80	SPCC1393.03|rps1501
S_0557	B	719854	0.753	280	Minor		-0.07	171	171	SPBC119.04|mei3
S_0571	B	884227	0.746	281	Minor		0.16	-706	-706	SPBC713.09
S_0337	A	3920623	0.738	282	Minor		0.608	-782, -427	-613, -369	SPAC323.07c, SPAC323.08
S_0253	A	3149512	0.734	285	Minor		-0.102	168	1079	SPAC3G9.14|sak1
S_0497	B	165718	0.709	286	Minor		0.103	-583	-454	SPBC1683.10c|pcl1
S_1090	C	2370910	0.63	289	Minor		-0.161	140	1072	SPCC70.10
Note: a, average level of Sty1 after stress; b, rank is based on the average level of Sty1 enrichment; c, Sty1 binding type is indicated by
overlapping (major) or non-overlapping (minor) binding sites found in two repeats after H2O2 stress; d, Atf1/Pcr1 binding type is indicated by
major:majorbinding site (or the overlapping Atf1 major and Pcr1 major binding site and major:minor site (or one of the major Atf1 or Pcr1
verlapped with the other minor Pcr1 or Atf1 binding site; e, log ratio of Sty1 ratio is determined based on the average level of Sty1 after H2O2 and
average level of Sty1 in atf1D and pcr1D; f, distance to the start codon of ORF is indicated; g, distantce to the 5'-end of TSS is indicated
