# Supplementary material for: Genomic Binding Profiling of the Fission Yeast Stress-Activated MAPK Sty1 and the bZIP Transcriptional Activator Atf1 in Response to H2O2
Source: PLoS One. 2010 Jul 16;5(7):e11620. doi: 10.1371/journal.pone.0011620 (PMC2905393; doi:10.1371/journal.pone.0011620)
Supplement: Table S9 — List of genes whose intragenic sequences are bound by Atf1/Pcr1. (0.03 MB XLS) [file pone.0011620.s010.xls]

## Sheet: S9
Supplemental Table S9. List of genes whose intragenic sequences are bound by Atf1/Pcr1
Gene_name	ID	Chr	Coordinate	Distance to ORFa	Atf1 binding typeb	Pcr1 binding typeb	Atf1/Pcr1 binding typec	Atf1 level (ave)d	Pcr1 level (ave)d	H2O2 responsee	Resp. dependencyf
SPAC22H12.04c|rps102	AP_0072	chr1	898384	540	Major	Minor		1.16894	1.15133
SPAPB17E12.13|rpl1802	AP_0116	chr1	1286134	531	Major	Major	Common major	1.51722	1.39289
SPAC6F12.05c|tnr3	AP_0121	chr1	1317154	1623	Major	Minor		1.26411	1.23955
SPAC9.09|met26	AP_0131	chr1	1479085	482	Major	Major	Common major	1.71361	1.69128
SPAC664.05|rpl13	AP_0157	chr1	1711603	413	Major	Major	Common major	1.38011	1.39667
SPAC17A5.03|rpl301	AP_0162	chr1	1757011	926	Major	Major	Common major	1.23311	1.10389	Repress	No
SPAPB1A10.13	AP_0173	chr1	1888879	1218	Major	Major	Common major	2.128	1.656
SPAC6B12.15|cpc2	AP_0221	chr1	2439880	372	Major	Major	Common major	1.44244	1.39272
SPAC4F8.08	AP_0239	chr1	2664709	245	Major	Major	Common major	2.53505	2.838
SPAC4F8.07c|hxk2	AP_0241	chr1	2665996	204	Minor	Major		0.818554	1.35211
SPAC6F6.07c|rps13	AP_0247	chr1	2746054	561	Major	Major	Common major	1.49661	1.17289
SPAC24C9.12c	AP_0290	chr1	3070246	746	Major	Major	Common major	1.58756	1.49028
SPAC23A1.10|ef1a-b	AP_0405	chr1	4095688	510	Major	Major	Common major	1.85211	1.90816
SPAC26H5.10c|tif51	AP_0415	chr1	4141756	432	Major	Major	Common major	1.54516	1.61811	Repress	No
SPAC1F7.13c|rpl801	AP_0433	chr1	4250821	572	Major	Major	Common major	1.37145	1.30466
SPAC9E9.03|leu2	AP_0449	chr1	4440473	401	Major	Minor		1.23788	1.03011
SPAC17C9.13c|cut8	AP_0457	chr1	4478291	465	Major	Major	Common major	1.10812	1.07211
SPAC144.11|rps1102	AP_0467	chr1	4674905	416	Minor	Major		1.12911	1.26645
SPAPB8E5.06c|rpl302	AP_0493	chr1	4918577	389	Major	Major	Common major	1.19934	1.26866	Repress	No
SPAC1006.07	AP_0499	chr1	5086085	546	Major	Major	Common major	1.46888	1.34417
SPBC660.11|tcg1	AP_0582	chr2	215845	722	Minor	Major		0.786111	1.25367
SPBC800.04c|rpl4301	AP_0591	chr2	259636	300	Major	Minor		1.39067	1.27589
SPBC839.13c|rpl1601	AP_0635	chr2	623758	454		Major		0.966946	1.01189
SPBC83.19c	AP_0715	chr2	1541488	298	Major	Minor		1.58033	1.24634
SPBC2F12.07c|rpl802	AP_0749	chr2	1727236	583	Minor	Major		1.24622	1.25033
SPBC18H10.12c|rpl701	AP_0757	chr2	1791190	1000	Major	Major	Common major	1.38517	1.28761
SPBC29A3.04|rpl8	AP_0780	chr2	2046049	578	Major	Major	Common major	1.27672	1.18244
SPBC1105.02c|lys4	AP_0901	chr2	3506431	851	Minor	Major		1.17661	1.35511	Induce	No
SPBP8B7.03c|rpl402	AP_0918	chr2	3637078	543	Major	Minor		1.20978	1.24106
SPBP8B7.07c|set6	AP_0920	chr2	3643678	1574	Minor	Major		1.05078	1.17889
SPBC3B9.12	AP_0938	chr2	4008526	300	Minor	Major		1.20711	1.27388
SPBC56F2.12|ilv5	AP_0949	chr2	4087693	375	Major	Major	Common major	1.35794	1.45978
SPBC1289.03c|spi1	AP_0974	chr2	4386574	717	Minor	Major		1.13611	1.35722
SPCC794.09c|ef1a-a	AP_1032	chr3	269083	371	Major	Major	Common major	1.74023	1.67978
SPCC364.07	AP_1056	chr3	470779	1264	Minor	Major		1.01383	1.14922
SPCP31B10.07|eft202	AP_1066	chr3	538759	1358	Minor	Major		1.18144	1.15889
SPCC1183.08c|rpl101	AP_1073	chr3	612085	440	Major	Major	Common major	1.45122	1.44667
SPCC18B5.11c|cds1	AP_1084	chr3	740422	783	Major	Minor		1.493	1.26911
SPCC1795.11|sum3	AP_1122	chr3	976207	439	Major	Major	Common major	1.24817	1.429	Repress	No
SPCC1322.10	AP_1153	chr3	1310257	501	Minor	Major		1.12978	1.35033
SPCC622.18|rpl6	AP_1173	chr3	1437439	310	Major	Minor		1.18111	1.18667
SPCC417.08|tef3	AP_1187	chr3	1685962	320	Major	Major	Common major	1.61378	1.41527
SPCC191.07|cyc1	AP_1199	chr3	1714969	258	Major	Major	Common major	1.19044	1.28167
SPCC576.08c|rps2	AP_1230	chr3	2095525	438	Major	Major	Common major	1.74272	1.51667
SPCC576.11|rpl15	AP_1233	chr3	2100211	389	Minor	Major		1.09566	1.191
Note: a, distance to ORF indicate the intragenic binding at the downstream of the start codon; b, binding type indicates the overlapping (mojor) or non-overlapping (minor) ones;
c, common major binding site indicates the major:major binding site; d, average level of fold enrichment; e, pattern of transcriptional response to H2O2 response
f, dependency of transcriptional response
