# Supplementary material for: Genomic Binding Profiling of the Fission Yeast Stress-Activated MAPK Sty1 and the bZIP Transcriptional Activator Atf1 in Response to H2O2
Source: PLoS One. 2010 Jul 16;5(7):e11620. doi: 10.1371/journal.pone.0011620 (PMC2905393; doi:10.1371/journal.pone.0011620)
Supplement: Table S10 — List of the H2O2-induced Atf1/Pcr1 dependent genes. (0.03 MB XLS) [file pone.0011620.s011.xls]

## Sheet: Sheet1
Supplemental Table S10. List of the H2O2 induced Atf1/Pcr1 dependent genes
No.	Resp.ranka	Gene name	Product
1	1	SPACUNK4.17	NAD binding dehydrogenase family protein
2	2	SPBC16E9.16c	Lsd90 protein
3	3	SPBC3E7.02c|hsp16	heat shock protein
4	4	SPBC365.12c|ish1	LEA domain protein
5	5	SPAC637.03	conserved fungal protein
6	6	SPAC139.05	succinate-semialdehyde dehydrogenase
7	7	SPAC2F3.05c	xylose and arabinose reductase
8	8	SPBC725.03	conserved fungal protein
9	9	SPAC19D5.01|pyp2	tyrosine phosphatase
10	10	SPBC660.05	conserved fungal protein
11	11	SPAC3G6.07	unknown
12	12	SPAC513.02	phosphoglycerate mutase family
13	13	SPAC15E1.02c	unknown
14	14	SPCC338.18	unknown
15	15	SPAC22F8.05	trehalose-phosphate synthase
16	16	SPAC23C11.06c	hydrolase
17	17	SPCC1223.03c|gut2	glycerol-3-phosphate dehydrogenase
18	18	SPBC1773.05c|tms1	hexitol dehydrogenase
19	19	SPBC16D10.08c	heat shock protein
20	20	SPCC1223.02|nmt1	no message in thiamine
21	21	SPBC11C11.06c	unknown
22	22	SPAC22A12.17c	short chain dehydrogenase
23	23	SPCC1739.08c	short chain dehydrogenase
24	24	SPCC191.01	unknown
25	26	SPCC16A11.15c	unknown
26	27	SPBC1271.08c	unknown
27	28	SPAC27D7.09c	But2 family protein
28	29	SPCC191.11|inv1	beta-fructofuranosidase
29	30	SPAC23H3.15c	unknown
30	31	SPAC17A2.01|bsu1	high-affinity import carrier for pyridoxine
31	32	SPBC354.11c	unknown
32	33	SPCC794.04c	membrane transporter
33	34	SPAC19G12.09	NADH/NADPH dependent indole-3-acetaldehyde reductase
34	35	SPAC26F1.04c|etr1	enoyl-reductase
35	36	SPAPB1A10.05	unknown
36	37	SPAC4H3.03c	glucan 1,4-alpha-glucosidase
37	38	SPAC13F5.03c	mitochondrial glycerol dehydrogenase
38	40	SPAC22H10.13|zym1	metallothionein
39	42	SPCC338.12	subtilisin cleaved region related protein
40	43	SPBC725.10	tspO homolog/ peripheral benzodiazepine receptor homolog
41	44	SPAC1751.01c|gti1	gluconate transporter inducer
42	45	SPCC757.03c	ThiJ domain protein
43	46	SPBC12C2.04	NAD binding dehydrogenase family protein
44	48	SPAC13C5.04	amidotransferase
45	49	SPBC24C6.09c	phosphoketolase
46	51	SPCC830.07c|psi1	DNAJ domain protein
47	52	SPBC1105.13c	unknown
48	54	SPCC1322.08|srk1	MAPK-activated protein kinase
49	55	SPBC106.10|pka1	cAMP-dependent protein kinase
50	56	SPAC32A11.02c	unknown
51	58	SPCPB16A4.06c	unknown
52	61	SPCP31B10.06	C2 domain protein
53	62	SPBC21C3.19	unknown
54	64	SPCC1322.07c	unknown
55	66	SPAC688.04c|gst3	glutathione S-transferase
56	68	SPACUNK4.15	cyclic-nucleotide 3'-phosphodiesterase
57	69	SPBC32H8.07|git5	heterotrimeric G protein beta subunit
58	70	SPAC21E11.03c|pcr1	transcription factor
59	71	SPAC8C9.03|cgs1	cAMP-dependent protein kinase
60	73	SPCC594.04c	steroid oxidoreductase superfamily protein
61	74	SPBP35G2.02	unknown
62	75	SPBC32F12.03c|gpx1	glutathione peroxidase
63	78	SPAC15A10.05c	YjeF family protein
64	79	SPCC757.11c	membrane transporter
65	81	SPAC4F8.02c|mrpl40	mitochondrial ribosomal protein subunit
66	83	SPBC20F10.03	unknown
67	88	SPBC428.10	unknown
68	92	SPAC167.06c	unknown
69	93	SPAC11E3.14	conserved eukaryotic protein
70	95	SPAC27D7.10c	unknown
71	97	SPBC56F2.06	unknown
72	99	SPCC794.03	amino acid permease
73	101	SPBC36.02c	spermidine family transporter
74	102	SPAP8A3.04c|hsp9	heat shock protein
75	103	SPBC660.06	unknown
76	105	SPAC26H5.09c	GFO/IDH/MocA family oxidoreductase
77	108	SPAC3H8.04	chromosome segregation protein
78	110	SPCC330.03c	NADPH-hemoprotein reductase
79	111	SPAC3C7.13c	glucose-6-phosphate 1-dehydrogenase
80	112	SPAC11D3.13	ThiJ domain protein
81	125	SPAP32A8.02	xylose and arabinose reductase
82	128	SPBPB2B2.02	esterase/lipase
83	133	SPAC26F1.05	unknown
84	134	SPAC4D7.02c	glycerophosphoryl diester phosphodiesterase
85	135	SPBC725.02|mpr1	histidine-containing response regulator phosphotransferase
86	144	SPAC3C7.05c	alpha-1,6- mannanase
87	145	SPBC530.07c	phosphomethylpyrimidine kinase
88	155	SPAC25H1.02|jmj1	Jmj1 protein
89	159	SPAC513.06c	dihydrodiol dehydrogenase
90	171	SPCC31H12.06	sequence orphan
91	174	SPAC5H10.02c	ThiJ domain protein
92	176	SPBPB2B2.05	peptidase family C26 protein
93	181	SPAC56F8.15	unknown
94	203	SPAC21E11.04|ppr1	L-azetidine-2-carboxylic acid acetyltransferase
95	206	SPAC13G7.05	acyl-coA-sterol acyltransferase
96	209	SPAC26F1.14c|aif1	apoptosis-inducing factor homolog
97	218	SPBC26H8.01|thi2	thiazole biosynthetic enzyme
98	225	SPCC162.02c	AMP-binding dehydrogenase
99	233	SPCC1393.12	unknown
100	238	SPBC56F2.05c	transcription factor
101	240	SPAC1F3.09	CwfJ family protein
102	243	SPBC354.12|gpd3	glyceraldehyde 3-phosphate dehydrogenase
103	255	SPCC1322.04	UTP-glucose-1-phosphate uridylyltransferase
104	257	SPCC162.03	short chain dehydrogenase
105	263	SPBC947.09	ThiJ domain protein
106	271	SPAC27D7.11c	But2 family protein
107	297	SPAC30.03c|tsn1	translin
108	330	SPCC550.04c|gpi2	pig-C
109	353	SPAC17C9.12	MSP domain
110	362	SPBC19C7.09c|uve1	endonuclease Uve1
Note: a, Responsive (Resp.) rank is based on the average level of transcriptional induction
at 30, 60, and 120 min after H2O2 stress in three repeats when compared to the level at 0 min.
