# Supplementary material for: Genomic Binding Profiling of the Fission Yeast Stress-Activated MAPK Sty1 and the bZIP Transcriptional Activator Atf1 in Response to H2O2
Source: PLoS One. 2010 Jul 16;5(7):e11620. doi: 10.1371/journal.pone.0011620 (PMC2905393; doi:10.1371/journal.pone.0011620)
Supplement: Table S11 — List of the H2O2-induced Atf1 or Pcr1 specific genes. (0.03 MB XLS) [file pone.0011620.s012.xls]

## Sheet: Sheet1
Supplemental Table S11. List of the H2O2 induced Atf1 or Pcr1 specific genes
No.	Resp.ranka	Gene name	Dependencyb	Product
1	25	SPBC106.02c|srx1	Atf1	sulfiredoxin
2	39	SPBC660.07|ntp1	Atf1	alpha,alpha-trehalase
3	47	SPBC19C7.04c	Atf1	unknown
4	50	SPAC22H12.01c	Atf1	unknown
5	53	SPBC30D10.14	Atf1	dienelactone hydrolase family
6	60	SPCC70.08c	Atf1	methyltransferase (predicted)
7	77	SPBC16A3.02c	Atf1	mitochondrial peptidase (predicted)
8	80	SPBC21H7.06c	Atf1	inositol metabolism protein Opi10 (predicted)
9	85	SPBP8B7.18c	Atf1	phosphomethylpyrimidine kinase (predicted)
10	94	SPAC29A4.17c	Atf1	FUN14 family protein
11	98	SPAC16A10.01	Atf1	unknown
12	113	SPCC16A11.01	Atf1	plasma membrane protein involved in inositol lipid-mediated signaling
13	114	SPBC1105.14|rsv2	Atf1	transcription factor
14	120	SPAC26F1.07	Atf1	glucose 1-dehydrogenase (NADP+)
15	124	SPAC9E9.15	Atf1	CIA30 family protein
16	126	SPCC4F11.02|ptc1	Atf1	protein phosphatase 2C
17	129	SPAC29B12.13	Atf1	carbon-sulfur lyase
18	137	SPCC757.07c|ctt1	Atf1	catalase
19	139	SPAC9E9.04	Atf1	bcap family homolog
20	141	SPCC330.06c	Atf1	thioredoxin peroxidase
21	149	SPCC61.03	Atf1	unknown
22	151	SPAC10F6.06|vip1	Atf1	RNA-binding protein
23	161	SPCC63.14	Atf1	unknown
24	169	SPCC1183.11	Atf1	MS ion channel protein 1
25	173	SPAC4F10.20|grx1	Atf1	glutaredoxin
26	175	SPBC29B5.01|atf1	Atf1	transcription factor
27	215	SPAC3A11.06|mvp1	Atf1	sorting nexin
28	217	SPBC1683.01	Atf1	inorganic phosphate transporter
29	241	SPCC777.06c	Atf1	hydrolase
30	269	SPAC1F12.10c	Atf1	NADPH-hemoprotein reductase
31	270	SPAC17H9.12c	Atf1	NADH-cytochrome reductase
32	275	SPACUNK4.19	Atf1	unknown
33	289	SPBC8E4.02c	Atf1	unknown
34	290	SPCC965.07c|gst2	Atf1	glutathione S-transferase
35	294	SPCC23B6.01c	Atf1	oxysterol binding protein
36	301	SPAC2C4.06c	Atf1	rRNA methyltransferase
37	322	SPAC25H1.03|mug66	Atf1	meiotically upregulated gene
38	345	SPAC57A10.09c	Atf1	High-mobility group non-histone chromatin protein
39	57	SPAC23G3.03|sib2	Pcr1	ornithine N5 monooxygenase
40	76	SPAC513.07	Pcr1	flavonol reductase/cinnamoyl-CoA reductase family
41	106	SPBC2D10.05|exg3	Pcr1	glucan 1,3-beta-glucosidase
42	178	SPAC343.12|rds1	Pcr1	conserved fungal protein
43	186	SPCC830.08c	Pcr1	ER membrane protein DP1/Yop1
44	199	SPAC4H3.08	Pcr1	3-hydroxyacyl-CoA dehydrogenase
45	216	SPBC3B8.04c	Pcr1	membrane transporter
46	260	SPAC227.07c|pab1	Pcr1	protein phosphatase regulatory subunit
47	296	SPBPB2B2.10c	Pcr1	galactose-1-phosphate uridylyltransferase
48	350	SPBPB2B2.13	Pcr1	galactokinase
Note: a, Responsive (Resp.) rank is based on the average level of transcriptional induction at 30, 60, and 120 min
after H2O2 stress in three repeats when compared to the level at 0 min; b, specific dependency is indicated as
Atf1 (Atf1-specific) or Pcr1 (Pcr1-specific).
